# Supplementary material for: Imaging mass cytometry unveils functional and spatial remodeling of peri-lesional cells in jaw osteonecrosis
Source: Commun Biol. 2026 Feb 16;9:442. doi: 10.1038/s42003-026-09696-7 (PMC13021915; doi:10.1038/s42003-026-09696-7)
Supplement: Supplementary file 3 — Supplementary software [file 42003_2026_9696_MOESM3_ESM.txt]

# 1. Package Installation and Loading

if (!requireNamespace("BiocManager", quietly = TRUE))
  install.packages("BiocManager")

# Install Bioconductor packages
BiocManager::install(c("spicyR", "SpatialExperiment", "scater", "scran", "ComplexHeatmap"))

# Install CRAN packages
install.packages(c("tidyverse", "readr", "cowplot", "uwot", "stringr"))

library(spicyR)
library(SpatialExperiment)
library(scater)
library(scran)
library(tidyverse)
library(readr)
library(cowplot)
library(ComplexHeatmap)
library(uwot)
library(stringr)

# 2. Data Loading and Preprocessing

csv_file_path <- "E:/Qupath data for R/Data/v5. IMC final measurements from Qupath.csv"
output_dir <- "E:/Qupath data for R/Data/output"

# Create output directory if it doesn't exist
if(!dir.exists(output_dir)) {
  dir.create(output_dir, recursive = TRUE)
  cat("Created output directory:", output_dir, "\n")
}

# Define valid markers
valid_markers <- c("Arginase1", "aSMA", "EGFR", "Podoplanin", "YAP1", "Caveolin", 
                   "CD16", "CD163", "CD140b", "Syndecan1", "CD31", "FAP", "ITGA11", 
                   "FOXP3", "CD4", "E-Cad", "CD68", "CD20", "CD8", "TenascinC", 
                   "CD11c", "PD1", "pNFKB", "GranzymeB", "Ki67", "Collagen1", 
                   "pSTAT3", "pERK", "FSP1", "BNIP3", "IntegrinB1", "CD146", "CD90")

raw_data <- read_csv(csv_file_path, locale = locale(encoding = "UTF-8"))

cat("Data dimensions:", nrow(raw_data), "rows,", ncol(raw_data), "columns\n")
cat("Number of images:", length(unique(raw_data$Image)), "\n")

unique_images <- unique(raw_data$Image)
cat("image number:", length(unique_images), "\n")
cat("image list:\n")
for(i in 1:length(unique_images)) {
  cat(sprintf("%2d. %s\n", i, unique_images[i]))
}


ctrl_images <- unique_images[grepl("CTRL", unique_images)]
ONJ_images <- unique_images[grepl("ONJ", unique_images)]
tonsil_images <- unique_images[grepl("tonsil", unique_images, ignore.case = TRUE)]


# Extract marker columns
marker_columns <- grep("(Cell|Nucleus):.*Mean", colnames(raw_data), value = TRUE)
cat("Found marker expression columns:", length(marker_columns), "\n")

# Extract marker names
extract_marker_name <- function(column_name) {
  parts <- strsplit(column_name, "_")[[1]]
  if(length(parts) >= 3) {
    marker_part <- parts[3]
    marker_name <- strsplit(marker_part, " ")[[1]][1]
    return(marker_name)
  }
  return(NA)
}

# Create marker mapping
marker_mapping <- tibble(
  original_column = marker_columns,
  marker_name = map_chr(marker_columns, extract_marker_name)
)

# Filter valid markers
valid_marker_mapping <- marker_mapping %>%
  filter(marker_name %in% valid_markers, !is.na(marker_name))

cat("Valid markers found:", nrow(valid_marker_mapping), "\n")

# 3. Comprehensive Hierarchical Cell Type Classification System
# Hierarchical cell classification function
hierarchical_cell_classification <- function(data) {
  
  # Create marker expression checking function based on Classification column
  check_marker_expression <- function(data, marker_name) {
    # Check if marker name appears in the Classification column
    classification_strings <- as.character(data$Classification)
    
    # Handle potential NA values
    classification_strings[is.na(classification_strings)] <- ""
    
    # Check if marker name is present in each classification string
    marker_present <- grepl(marker_name, classification_strings, ignore.case = TRUE)
    
    return(marker_present)
  }
  
  # Layer 1 Classification: 6-category system
  celltype_level1 <- rep(NA, nrow(data))
  
  # Priority 1: Immune cells (updated markers with exclusion criteria - removed FAP exclusion)
  immune_mask <- (check_marker_expression(data, "CD20") | 
                    check_marker_expression(data, "CD4") |
                    check_marker_expression(data, "CD8") |
                    check_marker_expression(data, "Arginase1") |
                    check_marker_expression(data, "CD163") |
                    check_marker_expression(data, "CD68") |
                    check_marker_expression(data, "PD1") |
                    check_marker_expression(data, "FOXP3") |
                    check_marker_expression(data, "CD16") |
                    check_marker_expression(data, "GranzymeB") |
                    check_marker_expression(data, "CD11c") |
                    check_marker_expression(data, "Syndecan1")) &
    !check_marker_expression(data, "FSP1") &
    !check_marker_expression(data, "ITGA11")
  celltype_level1[immune_mask] <- "Immune"
  
  # Remaining cells 1: Non-immune cells
  remaining_cells1 <- !immune_mask
  
  # Priority 2: Epithelial cells (updated markers with exclusion criteria)
  epithelial_mask <- remaining_cells1 & 
    (check_marker_expression(data, "EGFR") | 
       check_marker_expression(data, "E-Cad")) &
    !check_marker_expression(data, "FAP") &
    !check_marker_expression(data, "FSP1") &
    !check_marker_expression(data, "CD90") &
    !check_marker_expression(data, "ITGA11") &
    !check_marker_expression(data, "TenascinC")
  celltype_level1[epithelial_mask] <- "Epithelial"
  
  # Remaining cells 2: Non-immune, non-epithelial cells
  remaining_cells2 <- remaining_cells1 & !epithelial_mask
  
  # Priority 3: Endothelial cells (updated markers)
  endothelial_mask <- remaining_cells2 & 
    (check_marker_expression(data, "CD31") | 
       check_marker_expression(data, "CD140b") |
       check_marker_expression(data, "Podoplanin") |
       check_marker_expression(data, "CD146") |
       check_marker_expression(data, "aSMA"))
  celltype_level1[endothelial_mask] <- "Endothelial"
  
  # Remaining cells 3: Non-immune, non-epithelial, non-endothelial cells
  remaining_cells3 <- remaining_cells2 & !endothelial_mask
  
  # Priority 4: Fibroblast cells (updated name from Stroma)
  fibroblast_mask <- remaining_cells3 & 
    (check_marker_expression(data, "FAP") | 
       check_marker_expression(data, "FSP1") |
       check_marker_expression(data, "CD90") |
       check_marker_expression(data, "ITGA11") |
       check_marker_expression(data, "Collagen1") |
       check_marker_expression(data, "TenascinC"))
  celltype_level1[fibroblast_mask] <- "Fibroblast"
  
  # Remaining cells 4: Non-immune, non-epithelial, non-endothelial, non-fibroblast cells
  remaining_cells4 <- remaining_cells3 & !fibroblast_mask
  
  # Priority 5: Function cells (expressing functional markers)
  function_mask <- remaining_cells4 & 
    (check_marker_expression(data, "BNIP3") |
       check_marker_expression(data, "YAP1") |
       check_marker_expression(data, "Ki67") |
       check_marker_expression(data, "pERK") |
       check_marker_expression(data, "pSTAT3") |
       check_marker_expression(data, "pNFKB") |
       check_marker_expression(data, "Caveolin") |
       check_marker_expression(data, "IntegrinB1"))
  celltype_level1[function_mask] <- "Function"
  
  # Unclassified: Remaining cells
  unclassified_mask <- is.na(celltype_level1)
  celltype_level1[unclassified_mask] <- "Unclassified"
  
  # Layer 2 Classification: Immune cell subtypes only
  celltype_level2 <- celltype_level1  # Initialize with layer 1 classification
  
  # Only classify immune cells in layer 2
  immune_cells <- which(celltype_level1 == "Immune")
  if(length(immune_cells) > 0) {
    
    # Priority 1: Bcell (expressing CD20 but NOT expressing CD4 or CD8)
    bcell_mask <- check_marker_expression(data[immune_cells,], "CD20") &
      !check_marker_expression(data[immune_cells,], "CD4") &
      !check_marker_expression(data[immune_cells,], "CD8")
    bcell_cells <- immune_cells[bcell_mask]
    celltype_level2[bcell_cells] <- "Bcell"
    
    # Remaining immune cells
    remaining_immune <- immune_cells[!bcell_mask]
    
    # Priority 2: BnT (expressing CD20 and (CD4 or CD8))
    if(length(remaining_immune) > 0) {
      bnt_mask <- check_marker_expression(data[remaining_immune,], "CD20") &
        (check_marker_expression(data[remaining_immune,], "CD4") |
           check_marker_expression(data[remaining_immune,], "CD8"))
      bnt_cells <- remaining_immune[bnt_mask]
      celltype_level2[bnt_cells] <- "BnT"
      
      # Remaining immune cells 2
      remaining_immune2 <- remaining_immune[!bnt_mask]
      
      # Priority 3: M2 (expressing CD163 or Arginase1)
      if(length(remaining_immune2) > 0) {
        m2_mask <- check_marker_expression(data[remaining_immune2,], "CD163") |
          check_marker_expression(data[remaining_immune2,], "Arginase1")
        m2_cells <- remaining_immune2[m2_mask]
        celltype_level2[m2_cells] <- "M2"
        
        # Remaining immune cells 3
        remaining_immune3 <- remaining_immune2[!m2_mask]
        
        # Priority 4: Plasmacyte (expressing Syndecan1)
        if(length(remaining_immune3) > 0) {
          plasmacyte_mask <- check_marker_expression(data[remaining_immune3,], "Syndecan1")
          plasmacyte_cells <- remaining_immune3[plasmacyte_mask]
          celltype_level2[plasmacyte_cells] <- "Plasmacyte"
          
          # Remaining immune cells 4
          remaining_immune4 <- remaining_immune3[!plasmacyte_mask]
          
          # Priority 5: Macrophage (expressing CD68)
          if(length(remaining_immune4) > 0) {
            macrophage_mask <- check_marker_expression(data[remaining_immune4,], "CD68")
            macrophage_cells <- remaining_immune4[macrophage_mask]
            celltype_level2[macrophage_cells] <- "Macrophage"
            
            # Remaining immune cells 5
            remaining_immune5 <- remaining_immune4[!macrophage_mask]
            
            # Priority 6: Treg (expressing FOXP3 AND CD4 but NOT CD8)
            if(length(remaining_immune5) > 0) {
              treg_mask <- check_marker_expression(data[remaining_immune5,], "FOXP3") &
                check_marker_expression(data[remaining_immune5,], "CD4") &
                !check_marker_expression(data[remaining_immune5,], "CD8")
              treg_cells <- remaining_immune5[treg_mask]
              celltype_level2[treg_cells] <- "Treg"
              
              # Remaining immune cells 6
              remaining_immune6 <- remaining_immune5[!treg_mask]
              
              # Priority 7: ExhaustedT (expressing PD1 AND (CD4 or CD8))
              if(length(remaining_immune6) > 0) {
                exhausted_mask <- check_marker_expression(data[remaining_immune6,], "PD1") &
                  (check_marker_expression(data[remaining_immune6,], "CD4") |
                     check_marker_expression(data[remaining_immune6,], "CD8"))
                exhausted_cells <- remaining_immune6[exhausted_mask]
                celltype_level2[exhausted_cells] <- "ExhaustedT"
                
                # Remaining immune cells 7
                remaining_immune7 <- remaining_immune6[!exhausted_mask]
                
                # Priority 8: NK (expressing (CD16 OR GranzymeB) AND CD8 but NOT CD20 and NOT CD4)
                if(length(remaining_immune7) > 0) {
                  nk_mask <- (check_marker_expression(data[remaining_immune7,], "CD16") |
                                check_marker_expression(data[remaining_immune7,], "GranzymeB")) &
                    check_marker_expression(data[remaining_immune7,], "CD8") &
                    !check_marker_expression(data[remaining_immune7,], "CD20") &
                    !check_marker_expression(data[remaining_immune7,], "CD4")
                  nk_cells <- remaining_immune7[nk_mask]
                  celltype_level2[nk_cells] <- "NK"
                  
                  # Remaining immune cells 8
                  remaining_immune8 <- remaining_immune7[!nk_mask]
                  
                  # Priority 9: CD4 (expressing CD4 but NOT CD8)
                  if(length(remaining_immune8) > 0) {
                    cd4_mask <- check_marker_expression(data[remaining_immune8,], "CD4") &
                      !check_marker_expression(data[remaining_immune8,], "CD8")
                    cd4_cells <- remaining_immune8[cd4_mask]
                    celltype_level2[cd4_cells] <- "CD4"
                    
                    # Remaining immune cells 9
                    remaining_immune9 <- remaining_immune8[!cd4_mask]
                    
                    # Priority 10: CD8 (expressing CD8 but NOT CD4)
                    if(length(remaining_immune9) > 0) {
                      cd8_mask <- check_marker_expression(data[remaining_immune9,], "CD8") &
                        !check_marker_expression(data[remaining_immune9,], "CD4")
                      cd8_cells <- remaining_immune9[cd8_mask]
                      celltype_level2[cd8_cells] <- "CD8"
                      
                      # Remaining immune cells 10
                      remaining_immune10 <- remaining_immune9[!cd8_mask]
                      
                      # Priority 11: DC (expressing CD11c)
                      if(length(remaining_immune10) > 0) {
                        dc_mask <- check_marker_expression(data[remaining_immune10,], "CD11c")
                        dc_cells <- remaining_immune10[dc_mask]
                        celltype_level2[dc_cells] <- "DC"
                      }
                    }
                  }
                }
              }
            }
          }
        }
      }
    }
  }
  
  # Layer 3 Classification: Tissue-infiltrating immune cells
  celltype_level3 <- celltype_level2  # Initialize with layer 2 classification
  
  # Only process immune cells for tissue infiltration classification
  all_immune_cells <- which(celltype_level1 == "Immune")
  if(length(all_immune_cells) > 0) {
    
    # Priority 1: Immune_Epithelial (immune cells expressing epithelial markers)
    immune_epithelial_mask <- 
      check_marker_expression(data[all_immune_cells,], "E-Cad") | 
      check_marker_expression(data[all_immune_cells,], "EGFR")
    immune_epithelial_cells <- all_immune_cells[immune_epithelial_mask]
    celltype_level3[immune_epithelial_cells] <- "Immune_Epithelial"
    
    # Remaining immune cells
    remaining_immune_tissue <- all_immune_cells[!immune_epithelial_mask]
    
    # Priority 2: Immune_Endothelial (immune cells expressing endothelial markers)
    if(length(remaining_immune_tissue) > 0) {
      immune_endothelial_mask <- 
        check_marker_expression(data[remaining_immune_tissue,], "CD31") | 
        check_marker_expression(data[remaining_immune_tissue,], "CD146")
      immune_endothelial_cells <- remaining_immune_tissue[immune_endothelial_mask]
      celltype_level3[immune_endothelial_cells] <- "Immune_Endothelial"
      
      # Remaining immune cells 2
      remaining_immune_tissue2 <- remaining_immune_tissue[!immune_endothelial_mask]
      
      # Priority 3: Immune_Fibroblast (immune cells expressing fibroblast markers)
      if(length(remaining_immune_tissue2) > 0) {
        immune_fibroblast_mask <- 
          check_marker_expression(data[remaining_immune_tissue2,], "FAP") | 
          check_marker_expression(data[remaining_immune_tissue2,], "FSP1") |
          check_marker_expression(data[remaining_immune_tissue2,], "CD90") |
          check_marker_expression(data[remaining_immune_tissue2,], "ITGA11") |
          check_marker_expression(data[remaining_immune_tissue2,], "Collagen1") |
          check_marker_expression(data[remaining_immune_tissue2,], "TenascinC")
        immune_fibroblast_cells <- remaining_immune_tissue2[immune_fibroblast_mask]
        celltype_level3[immune_fibroblast_cells] <- "Immune_Fibroblast"
      }
    }
  }
  
  # Layer 4 Classification: Enhanced functional definition with exclusion criteria (UPDATED)
  celltype_level4_functional <- rep(NA, nrow(data))
  
  # Apoptosis (Priority 1) - BNIP3 but NOT YAP1, pNFKB, Caveolin
  apoptosis_mask <- check_marker_expression(data, "BNIP3") &
    !check_marker_expression(data, "YAP1") &
    !check_marker_expression(data, "pNFKB") &
    !check_marker_expression(data, "Caveolin")
  celltype_level4_functional[apoptosis_mask] <- "Apoptosis"
  
  # Autophagy (Priority 2) - Caveolin (renamed from Endocytosis)
  remaining_functional <- !apoptosis_mask
  autophagy_mask <- remaining_functional & 
    check_marker_expression(data, "Caveolin")
  celltype_level4_functional[autophagy_mask] <- "Autophagy"
  
  # Transcription (Priority 3) - YAP1 (new category)
  remaining_functional2 <- remaining_functional & !autophagy_mask
  transcription_mask <- remaining_functional2 & 
    check_marker_expression(data, "YAP1")
  celltype_level4_functional[transcription_mask] <- "Transcription"
  
  # Proliferation (Priority 4) - Ki67, pERK (updated - removed YAP1 and pNFKB)
  remaining_functional3 <- remaining_functional2 & !transcription_mask
  proliferation_mask <- remaining_functional3 & 
    (check_marker_expression(data, "Ki67") |
       check_marker_expression(data, "pERK"))
  celltype_level4_functional[proliferation_mask] <- "Proliferation"
  
  # Migration (Priority 5) - IntegrinB1
  remaining_functional4 <- remaining_functional3 & !proliferation_mask
  migration_mask <- remaining_functional4 & 
    check_marker_expression(data, "IntegrinB1")
  celltype_level4_functional[migration_mask] <- "Migration"
  
  # Anti-Inflammation (Priority 6) - pSTAT3, pNFKB
  remaining_functional5 <- remaining_functional4 & !migration_mask
  inflammatory_mask <- remaining_functional5 & 
    (check_marker_expression(data, "pSTAT3") |
       check_marker_expression(data, "pNFKB"))
  celltype_level4_functional[inflammatory_mask] <- "Anti-Inflammation"
  
  # Non-function for remaining cells
  remaining_functional6 <- remaining_functional5 & !inflammatory_mask
  celltype_level4_functional[remaining_functional6] <- "Non-function"
  
  # Return all four-layer classification results
  return(list(
    level1_basic = celltype_level1,
    level2_subtype = celltype_level2,
    level3_detailed = celltype_level3,
    level4_functional = celltype_level4_functional
  ))
}

# Apply hierarchical classification system
cat("Performing comprehensive hierarchical cell type classification with UPDATED Layer 4...\n")

# Execute hierarchical classification
classification_results <- hierarchical_cell_classification(raw_data)

# Integrate classification results into data
processed_data <- raw_data %>%
  mutate(
    # Keep original classification unchanged
    original_classification = Classification,
    
    # Add four-layer classification results
    celltype_level1 = classification_results$level1_basic,
    celltype_level2 = classification_results$level2_subtype, 
    celltype_level3 = classification_results$level3_detailed,
    celltype_level4 = classification_results$level4_functional,
    
    # Add sample information
    sample_id = Image,
    
    # Extract group information (based on image names)
    group = case_when(
      str_detect(Image, regex("control|ctrl", ignore_case = TRUE)) ~ "Control",
      str_detect(Image, regex("ONJ|pat", ignore_case = TRUE)) ~ "ONJ",
      str_detect(Image, regex("tonsil", ignore_case = TRUE)) ~ "Tonsil",
      TRUE ~ "Unknown"
    ),
    
    # Create unique cell ID
    cell_id = paste(Image, row_number(), sep = "_"),
    
    # Rename coordinate columns
    x_coord = `Centroid X µm`,
    y_coord = `Centroid Y µm`
  )

# Check hierarchical classification results
cat("\n=== Comprehensive Hierarchical Cell Type Classification Statistics (UPDATED Layer 4) ===\n")

cat("\nLayer 1 Classification (6 Basic Cell Types):\n")
level1_table <- table(processed_data$celltype_level1)
print(level1_table)
cat("Proportions:", round(prop.table(level1_table) * 100, 2), "%\n")

cat("\nLayer 2 Classification (Immune Subtypes - Enhanced Definitions):\n")
level2_table <- table(processed_data$celltype_level2)
print(level2_table)

cat("\nLayer 3 Classification (Tissue-Infiltrating Immune Cells):\n")
level3_table <- table(processed_data$celltype_level3)
print(level3_table)

cat("\nLayer 4 Classification (UPDATED Enhanced Functional States):\n")
level4_table <- table(processed_data$celltype_level4)
print(level4_table)
cat("Proportions:", round(prop.table(level4_table) * 100, 2), "%\n")

cat("\nSample Group Statistics:\n")
print(table(processed_data$group))

# Calculate improvement in classification coverage
unclassified_percent <- round(prop.table(level1_table)["Unclassified"] * 100, 2)
cat(sprintf("\nClassification Coverage: %.2f%% of cells classified (%.2f%% unclassified)\n", 
            100 - unclassified_percent, unclassified_percent))

# 4. Create SpatialExperiment Object

# Extract expression data
expression_data <- processed_data %>%
  select(cell_id, all_of(valid_marker_mapping$original_column))

# Rename columns
colnames(expression_data) <- c("cell_id", valid_marker_mapping$marker_name)

# Convert to matrix
expr_matrix <- expression_data %>%
  column_to_rownames("cell_id") %>%
  as.matrix() %>%
  t()

# Prepare spatial coordinates
spatial_coords <- processed_data %>%
  select(x_coord, y_coord) %>%
  as.matrix()
colnames(spatial_coords) <- c("x", "y")
rownames(spatial_coords) <- processed_data$cell_id

# Prepare cell metadata
cell_metadata <- processed_data %>%
  select(cell_id, sample_id, group, original_classification,
         celltype_level1, celltype_level2, celltype_level3, celltype_level4,
         x_coord, y_coord) %>%
  column_to_rownames("cell_id")

# Create SpatialExperiment object
spe <- SpatialExperiment(
  assays = list(counts = expr_matrix),
  spatialCoords = spatial_coords,
  colData = cell_metadata,
  sample_id = cell_metadata$sample_id
)

# Add metadata
colData(spe)$Group <- cell_metadata$group
colData(spe)$celltype_level1 <- cell_metadata$celltype_level1
colData(spe)$celltype_level2 <- cell_metadata$celltype_level2  
colData(spe)$celltype_level3 <- cell_metadata$celltype_level3
colData(spe)$celltype_level4 <- cell_metadata$celltype_level4

cat("SpatialExperiment object created successfully!\n")
cat("Contains", ncol(spe), "cells and", nrow(spe), "markers\n")

# 5. Quality Control and Preprocessing 

# Simple quality control without using addPerCellQC
if(exists("spe")) {
  cat("Creating simplified spe_filtered object...\n")
  
  # Simply copy spe to spe_filtered (minimal filtering)
  spe_filtered <- spe
  
  # Add basic QC metrics manually if needed
  cat("Adding basic QC information manually...\n")
  
  # Calculate basic statistics safely
  tryCatch({
    # Get counts data
    counts_data <- assay(spe, "counts")
    
    # Calculate sum per cell (with NA handling)
    cell_sums <- colSums(counts_data, na.rm = TRUE)
    
    # Calculate detected features per cell
    cell_detected <- colSums(counts_data > 0, na.rm = TRUE)
    
    # Add to colData
    colData(spe_filtered)$sum <- cell_sums
    colData(spe_filtered)$detected <- cell_detected
    
    cat("  Basic QC metrics calculated successfully\n")
    
    # Simple filtering (remove cells with very low expression if any)
    min_expression <- 1  # Simple threshold
    valid_cells <- colData(spe_filtered)$sum >= min_expression & 
      !is.na(colData(spe_filtered)$sum)
    
    if(sum(!valid_cells) > 0) {
      spe_filtered <- spe_filtered[, valid_cells]
      cat("Filtered cells:", sum(!valid_cells), "removed\n")
    } else {
      cat("No cells filtered\n")
    }
    
  }, error = function(e) {
    cat("Warning: QC calculation failed, proceeding without QC metrics\n")
    cat("Error:", e$message, "\n")
  })
  
  cat("Remaining cells:", ncol(spe_filtered), "\n")
  
  # IMC data preprocessing: Censoring + Transformation
  
  tryCatch({
    # Apply censoring (99.5% percentile truncation)
    cat(" Applying outlier censoring...\n")
    
    # Get original data
    counts_matrix <- assay(spe_filtered, "counts")
    
    # Apply percentile censoring
    censored_matrix <- counts_matrix
    for(i in 1:nrow(counts_matrix)) {
      marker_data <- counts_matrix[i, ]
      lower_threshold <- quantile(marker_data, 0.001, na.rm = TRUE)  # 0.1%
      upper_threshold <- quantile(marker_data, 0.995, na.rm = TRUE)  # 99.5%
      
      # Apply truncation
      censored_matrix[i, ] <- pmin(pmax(marker_data, lower_threshold), upper_threshold)
    }
    
    # Store censored data
    assay(spe_filtered, "counts_censored") <- censored_matrix
    cat("    Censoring completed (99.5% percentile truncation)\n")
    
    #  Apply arcsinh transformation (IMC standard)
    cat("   Applying arcsinh transformation...\n")
    
    # Apply arcsinh transformation with cofactor 5
    cofactor <- 5
    transformed_matrix <- asinh(censored_matrix / cofactor)
    
    # Handle any remaining infinite or NA values
    transformed_matrix[is.infinite(transformed_matrix)] <- 0
    transformed_matrix[is.na(transformed_matrix)] <- 0
    
    # Store transformed data as logcounts (for compatibility with downstream code)
    assay(spe_filtered, "logcounts") <- transformed_matrix
    assay(spe_filtered, "transformed") <- transformed_matrix
    
    cat(sprintf("    arcsinh transformation completed (cofactor = %d)\n", cofactor))
    cat(sprintf("    Data range - Original: [%.3f, %.3f], Final: [%.3f, %.3f]\n",
                min(counts_matrix, na.rm = TRUE), max(counts_matrix, na.rm = TRUE),
                min(transformed_matrix, na.rm = TRUE), max(transformed_matrix, na.rm = TRUE)))
    
  }, error = function(e) {
    cat("Warning: IMC preprocessing failed, using fallback log1p transformation\n")
    cat("Error:", e$message, "\n")
    
    # Fallback to original method
    counts_matrix <- assay(spe_filtered, "counts")
    logcounts_matrix <- log1p(counts_matrix)
    assay(spe_filtered, "logcounts") <- logcounts_matrix
    cat("  Fallback log1p transformation applied\n")
  })
  
} else if(exists("processed_data")) {
  # If spe doesn't exist but processed_data does, create spe_filtered from processed_data
  cat("Creating spe_filtered from processed_data...\n")
  
  # create minimal structure for compatibility
  spe_filtered <- list(
    data = processed_data,
    colData = processed_data,
    metadata = list(simplified = TRUE)
  )
  class(spe_filtered) <- "SpatialExperiment"
  
  cat("  Created simplified spe_filtered object from processed_data\n")
  
} else {
  cat("Error: Neither spe nor processed_data found. Creating minimal placeholder...\n")
  
  # Create minimal placeholder to prevent downstream errors
  spe_filtered <- list(
    simplified = TRUE,
    note = "Placeholder object due to missing data"
  )
  
  cat("  Created minimal placeholder object\n")
}

# renew object of SpatialExperiment
if("transformed" %in% assayNames(spe_filtered)) {
  
  assay(spe_filtered, "counts") <- assay(spe_filtered, "transformed")
  
  transformed_matrix <- assay(spe_filtered, "transformed")
  expression_data <- as.data.frame(t(transformed_matrix))
  expression_data$cell_id <- rownames(expression_data)
  expression_data <- expression_data %>% select(cell_id, everything())
  
  if(exists("valid_marker_mapping") && ncol(expression_data) - 1 == nrow(valid_marker_mapping)) {
    colnames(expression_data) <- c("cell_id", valid_marker_mapping$marker_name)
  }
  
  cat("expression_data updated with transformed values for downstream analysis\n")
}

# Verify the object was created successfully
cat("\n=== Quality Control Summary (Simplified) ===\n")

if(exists("spe_filtered")) {
  if(class(spe_filtered)[1] == "SpatialExperiment") {
    cat("  spe_filtered object created successfully\n")
    cat("Type: SpatialExperiment\n")
    
    tryCatch({
      cat("Dimensions:", nrow(spe_filtered), "x", ncol(spe_filtered), "\n")
      cat("Assays available:", names(assays(spe_filtered)), "\n")
      
      # Check if colData has required columns
      coldata_cols <- colnames(colData(spe_filtered))
      cat("Available colData columns:", length(coldata_cols), "\n")
      
      # Check for essential columns needed by downstream analysis
      essential_cols <- c("celltype_level1", "celltype_level2", "celltype_level3", "celltype_level4", "group", "sample_id")
      found_cols <- intersect(essential_cols, coldata_cols)
      missing_cols <- setdiff(essential_cols, coldata_cols)
      
      if(length(found_cols) > 0) {
        cat("  Found essential columns:", paste(found_cols, collapse = ", "), "\n")
      }
      
      if(length(missing_cols) > 0) {
        cat("Missing columns (may need to add):", paste(missing_cols, collapse = ", "), "\n")
        
        # Try to add missing columns from processed_data if available
        if(exists("processed_data")) {
          for(col in missing_cols) {
            if(col %in% colnames(processed_data)) {
              colData(spe_filtered)[[col]] <- processed_data[[col]]
              cat("  Added", col, "from processed_data\n")
            }
          }
        }
      }
      
    }, error = function(e) {
      cat("Warning: Could not extract detailed information from spe_filtered\n")
    })
    
  } else {
    cat("  spe_filtered placeholder created\n")
    cat("Type:", class(spe_filtered)[1], "\n")
  }
} else {
  cat("✗ Failed to create spe_filtered object\n")
}

# Additional compatibility check for downstream analysis
cat("\n=== Compatibility Check ===\n")

# Make sure we have the data needed for subsequent steps
if(exists("processed_data") && exists("spe_filtered")) {
  cat("  Both processed_data and spe_filtered available\n")
} else if(exists("processed_data")) {
  cat("  processed_data available (can be used as fallback)\n")
} else if(exists("spe_filtered")) {
  cat("  spe_filtered available\n")
} else {
  cat("Neither processed_data nor spe_filtered properly available\n")
  cat("Some downstream analysis steps may need modification\n")
}

#6. Four-Layer Hierarchical Cell Type Analysis

# Level definitions
level_info <- list(
  level1 = list(column = "celltype_level1", name = "Basic Cell Types"),
  level2 = list(column = "celltype_level2", name = "Immune Cell Subtypes"),
  level3 = list(column = "celltype_level3", name = "Tissue-Infiltrating Immune Cells"),
  level4 = list(column = "celltype_level4", name = "Functional States")
)

# Enhanced aggregation function
aggregate_expression_by_celltype <- function(spe_object, celltype_column, level_number = NULL) {
  
  if(!celltype_column %in% colnames(colData(spe_object))) {
    return(NULL)
  }
  
  # Get and filter cell types by level
  cell_types <- unique(colData(spe_object)[[celltype_column]])
  cell_types <- cell_types[!is.na(cell_types)]
  
  if(level_number == 1) {
    # Level 1: Keep all cell types
  } else if(level_number == 2) {
    # Level 2: Remove Unclassified and generic Immune
    cell_types <- cell_types[!str_detect(cell_types, "Unclassified|^Immune$")]
  } else if(level_number == 3) {
    # Level 3: Keep only tissue-infiltrating immune types
    infiltrating_types <- c("Immune_Epithelial", "Immune_Endothelial", "Immune_Fibroblast")
    cell_types <- cell_types[cell_types %in% infiltrating_types]
  } else {
    # Other levels: Remove Unclassified
    cell_types <- cell_types[!str_detect(cell_types, "Unclassified")]
  }
  
  if(length(cell_types) == 0) return(NULL)
  
  # Create subset for immune-specific levels
  if(level_number %in% c(2, 3) && "celltype_level1" %in% colnames(colData(spe_object))) {
    immune_mask <- colData(spe_object)$celltype_level1 == "Immune"
    if(sum(immune_mask, na.rm = TRUE) == 0) return(NULL)
    spe_subset <- spe_object[, immune_mask]
  } else {
    spe_subset <- spe_object
  }
  
  # Filter for target cell types
  celltype_mask <- colData(spe_subset)[[celltype_column]] %in% cell_types
  spe_subset <- spe_subset[, celltype_mask]
  
  if(ncol(spe_subset) == 0) return(NULL)
  
  tryCatch({
    # Get expression data
    if("logcounts_fixed" %in% assayNames(spe_subset)) {
      expr_data <- assay(spe_subset, "logcounts_fixed")
    } else if("logcounts" %in% assayNames(spe_subset)) {
      expr_data <- assay(spe_subset, "logcounts")
    } else {
      expr_data <- assay(spe_subset, "counts")
    }
    
    # Handle missing values
    expr_data[is.na(expr_data)] <- 0
    expr_data[is.infinite(expr_data)] <- 0
    
    # Calculate mean expression for each cell type
    cell_assignments <- colData(spe_subset)[[celltype_column]]
    final_profiles <- sapply(cell_types, function(ct) {
      ct_cells <- which(cell_assignments == ct)
      if(length(ct_cells) == 1) {
        return(expr_data[, ct_cells])
      } else if(length(ct_cells) > 1) {
        return(rowMeans(expr_data[, ct_cells, drop = FALSE], na.rm = TRUE))
      } else {
        return(rep(0, nrow(expr_data)))
      }
    })
    
    final_profiles <- as.matrix(final_profiles)
    
    # Restore row names
    if(is.null(rownames(final_profiles))) {
      if(exists("valid_marker_mapping") && nrow(final_profiles) == nrow(valid_marker_mapping)) {
        rownames(final_profiles) <- valid_marker_mapping$marker_name
      } else {
        rownames(final_profiles) <- rownames(expr_data)
      }
    }
    
    # Remove rows and columns with all zeros
    row_sums <- rowSums(final_profiles, na.rm = TRUE)
    col_sums <- colSums(final_profiles, na.rm = TRUE)
    valid_rows <- row_sums > 0
    valid_cols <- col_sums > 0
    
    if(sum(valid_rows) > 0 && sum(valid_cols) > 0) {
      final_profiles <- final_profiles[valid_rows, valid_cols, drop = FALSE]
      return(final_profiles)
    }
    
    return(NULL)
    
  }, error = function(e) {
    return(NULL)
  })
}

# Create heatmap function
create_heatmap <- function(expr_matrix, level_num) {
  
  if(is.null(expr_matrix) || ncol(expr_matrix) == 0 || nrow(expr_matrix) == 0) {
    return(NULL)
  }
  
  # Restore row names if missing
  if(is.null(rownames(expr_matrix))) {
    if(exists("valid_marker_mapping") && nrow(expr_matrix) == nrow(valid_marker_mapping)) {
      rownames(expr_matrix) <- valid_marker_mapping$marker_name
    } else {
      rownames(expr_matrix) <- paste0("Marker_", 1:nrow(expr_matrix))
    }
  }
  
  # Remove rows with all zeros
  row_sums <- rowSums(expr_matrix, na.rm = TRUE)
  valid_rows <- row_sums > 0 & !is.na(row_sums)
  if(sum(valid_rows) == 0) return(NULL)
  
  expr_matrix_filtered <- expr_matrix[valid_rows, , drop = FALSE]
  
  # Z-score normalization
  expr_matrix_scaled <- t(scale(t(expr_matrix_filtered)))
  expr_matrix_scaled[is.na(expr_matrix_scaled)] <- 0
  
  if(is.null(rownames(expr_matrix_scaled))) {
    rownames(expr_matrix_scaled) <- rownames(expr_matrix_filtered)
  }
  
  # Color schemes by level
  n_celltypes <- ncol(expr_matrix_scaled)
  if(level_num == 1 && n_celltypes <= 8) {
    col_colors <- RColorBrewer::brewer.pal(8, "Set2")[1:n_celltypes]
  } else if(level_num == 2 && n_celltypes <= 12) {
    col_colors <- RColorBrewer::brewer.pal(12, "Set3")[1:n_celltypes]
  } else if(level_num == 3) {
    infiltrating_colors <- c("Immune_Epithelial" = "#E31A1C", 
                             "Immune_Endothelial" = "#1F78B4", 
                             "Immune_Fibroblast" = "#33A02C")
    col_colors <- infiltrating_colors[colnames(expr_matrix_scaled)]
    missing_colors <- is.na(col_colors)
    if(any(missing_colors)) {
      col_colors[missing_colors] <- rainbow(sum(missing_colors))
    }
  } else {
    col_colors <- rainbow(n_celltypes)
  }
  
  tryCatch({
    Heatmap(
      expr_matrix_scaled,
      name = "Z-score",
      cluster_rows = TRUE,
      cluster_columns = TRUE,
      show_row_names = TRUE,
      show_column_names = TRUE,
      column_title = paste("Cell Type Level", level_num),
      row_title = "Markers",
      column_names_gp = gpar(fontsize = 9),
      row_names_gp = gpar(fontsize = 8),
      heatmap_legend_param = list(
        title = "Expression\nZ-score",
        title_gp = gpar(fontsize = 10)
      ),
      top_annotation = HeatmapAnnotation(
        CellType = colnames(expr_matrix_scaled),
        col = list(CellType = setNames(col_colors[1:n_celltypes], colnames(expr_matrix_scaled))),
        show_legend = FALSE,
        annotation_height = unit(0.5, "cm")
      ),
      column_names_max_height = unit(3, "cm"),
      row_names_max_width = unit(10, "cm"),
      row_names_side = "right",
      width = unit(16, "cm"),
      height = unit(20, "cm"),
      border = TRUE,
      use_raster = FALSE
    )
  }, error = function(e) {
    # Simplified fallback
    Heatmap(
      expr_matrix_scaled,
      name = "Z-score",
      show_row_names = TRUE,
      show_column_names = TRUE,
      row_names_gp = gpar(fontsize = 8),
      column_names_gp = gpar(fontsize = 9)
    )
  })
}

# Execute analysis for all levels
layer_profiles <- list()
layer_heatmaps <- list()
layer_titles <- c("Level 1", "Level 2", "Level 3", "Level 4")

for(i in 1:4) {
  level_key <- paste0("level", i)
  celltype_col <- level_info[[level_key]]$column
  
  # Aggregate expression data
  layer_profiles[[level_key]] <- aggregate_expression_by_celltype(
    spe_filtered, celltype_col, level_number = i
  )
  
  # Create heatmap
  if(!is.null(layer_profiles[[level_key]])) {
    layer_heatmaps[[level_key]] <- create_heatmap(layer_profiles[[level_key]], i)
    if(!is.null(layer_heatmaps[[level_key]])) {
      print(layer_heatmaps[[level_key]])
    }
  }
}

# Save results
for(i in 1:4) {
  level_key <- paste0("level", i)
  
  # Save expression profiles
  if(!is.null(layer_profiles[[level_key]])) {
    profile_df <- layer_profiles[[level_key]] %>%
      as.data.frame() %>%
      rownames_to_column("Marker")
    
    write_csv(profile_df, file.path(output_dir, paste0("celltype_profiles_", level_key, ".csv")))
  }
  
  # Save heatmaps
  if(!is.null(layer_heatmaps[[level_key]]) && !is.null(layer_profiles[[level_key]])) {
    # Calculate adaptive dimensions
    n_markers <- nrow(layer_profiles[[level_key]])
    n_celltypes <- ncol(layer_profiles[[level_key]])
    
    adaptive_width <- max(1600, 1600 + max(0, (n_celltypes - 3)) * 200)
    adaptive_height <- max(1200, 1200 + max(0, (n_markers - 10)) * 80)
    adaptive_width <- min(max(adaptive_width, 2000), 5000)
    adaptive_height <- min(max(adaptive_height, 1800), 6000)
    
    png(file.path(output_dir, paste0("celltype_heatmap_", level_key, ".png")), 
        width = adaptive_width, 
        height = adaptive_height, 
        res = 200)
    
    print(layer_heatmaps[[level_key]])
    dev.off()
  }
}

# 7. UMAP Dimensionality Reduction and Visualization

# UMAP code
set.seed(123)
spe_filtered <- runPCA(spe_filtered, subset_row = rownames(spe_filtered))
spe_filtered <- runUMAP(spe_filtered, dimred = "PCA", n_neighbors = 30)

# Get image names from the data
if("Image" %in% colnames(colData(spe_filtered))) {
  image_names <- colData(spe_filtered)$Image
} else if("sample_id" %in% colnames(colData(spe_filtered))) {
  image_names <- colData(spe_filtered)$sample_id
} else {
  # Fallback: try to get from processed_data if available
  if(exists("processed_data") && "Image" %in% colnames(processed_data)) {
    # Match cells between spe_filtered and processed_data
    cell_ids_spe <- rownames(colData(spe_filtered))
    
    if("cell_id" %in% colnames(processed_data)) {
      match_indices <- match(cell_ids_spe, processed_data$cell_id)
      image_names <- processed_data$Image[match_indices]
    } else {
      # Assume same order
      image_names <- processed_data$Image[1:ncol(spe_filtered)]
    }
  } else {
    stop("Cannot find Image or sample_id information in the data")
  }
}

# Extract patient_id using the specified pattern
patient_id <- str_extract(image_names, "(Patient|CTRL|Tonsil)[0-9]{2}")

# Convert Patient to ONJ as requested
patient_id <- str_replace(patient_id, "Patient", "ONJ")

# Handle any missing extractions with fallback methods
patient_id_clean <- case_when(
  !is.na(patient_id) ~ patient_id,
  str_detect(image_names, regex("ONJ|Patient", ignore_case = TRUE)) ~ 
    paste0("ONJ", str_pad(str_extract(image_names, "[0-9]+"), 2, pad = "0")),
  str_detect(image_names, regex("CTRL|Control", ignore_case = TRUE)) ~ 
    paste0("CTRL", str_pad(str_extract(image_names, "[0-9]+"), 2, pad = "0")),
  str_detect(image_names, regex("Tonsil", ignore_case = TRUE)) ~ 
    paste0("Tonsil", str_pad(str_extract(image_names, "[0-9]+"), 2, pad = "0")),
  TRUE ~ paste0("Unknown_", seq_along(image_names))
)

# Create sample group information
sample_group <- case_when(
  str_detect(patient_id_clean, "CTRL") ~ "Control",
  str_detect(patient_id_clean, "ONJ") ~ "ONJ",
  str_detect(patient_id_clean, "Tonsil") ~ "Tonsil",
  TRUE ~ "Unknown"
)

# Add to spe_filtered colData
colData(spe_filtered)$patient_id <- patient_id_clean
colData(spe_filtered)$sample_group <- sample_group

# Check sample ID extraction results
cat("Sample ID extraction results:\n")
sample_summary <- table(colData(spe_filtered)$sample_group, colData(spe_filtered)$patient_id)
print(sample_summary)

#UMAP visualizations
p_umap_group <- plotReducedDim(spe_filtered, "UMAP", colour_by = "Group") +
  ggtitle("UMAP by Group") +
  theme_minimal()

p_umap_level1 <- plotReducedDim(spe_filtered, "UMAP", colour_by = "celltype_level1") +
  ggtitle("UMAP: Basic Cell Types (Level 1)") +
  theme_minimal()

p_umap_level2 <- plotReducedDim(spe_filtered, "UMAP", colour_by = "celltype_level2") +
  ggtitle("UMAP: Immune Cell Subtypes (Level 2)") +
  theme_minimal()

p_umap_level4 <- plotReducedDim(spe_filtered, "UMAP", colour_by = "celltype_level4") +
  ggtitle("UMAP: Functional States (Level 4)") +
  theme_minimal()
# UMAP colored by sample ID
p_umap_sample <- plotReducedDim(spe_filtered, "UMAP", colour_by = "patient_id") +
  ggtitle("UMAP by Sample ID (Control01-08, ONJ01-06, Tonsil01-02)") +
  theme_minimal() +
  theme(
    legend.position = "right",
    legend.text = element_text(size = 8),
    plot.title = element_text(size = 12)
  ) +
  guides(color = guide_legend(override.aes = list(size = 3), ncol = 1))

#Extract UMAP coordinates for proportion analysis
umap_coords <- reducedDim(spe_filtered, "UMAP")
umap_data <- data.frame(
  UMAP1 = umap_coords[, 1],
  UMAP2 = umap_coords[, 2],
  patient_id = colData(spe_filtered)$patient_id,
  sample_group = colData(spe_filtered)$sample_group
) %>%
  filter(!is.na(patient_id), patient_id != "Unknown")

cat("UMAP data prepared with", nrow(umap_data), "cells from", 
    length(unique(umap_data$patient_id)), "samples\n")

#Sample density visualization by group
p_umap_density <- ggplot(umap_data, aes(x = UMAP1, y = UMAP2)) +
  stat_density_2d_filled(alpha = 0.3, bins = 12) +
  geom_point(aes(color = sample_group), size = 0.3, alpha = 0.6) +
  scale_color_manual(
    values = c("Control" = "#1f77b4", "ONJ" = "#ff7f0e", "Tonsil" = "#2ca02c"),
    name = "Sample Group"
  ) +
  facet_wrap(~ sample_group, ncol = 3) +
  theme_minimal() +
  theme(
    strip.text = element_text(face = "bold"),
    legend.position = "bottom"
  ) +
  labs(
    title = "UMAP Sample Density Distribution by Group",
    subtitle = "Density contours show cell concentration areas for each sample group"
  )

#Grid-based sample proportion analysis
cat("Creating grid-based sample proportion analysis...\n")

# Define grid parameters based on data size
n_cells <- nrow(umap_data)
if(n_cells < 1000) {
  n_bins_x <- 10; n_bins_y <- 10; min_cells_per_bin <- 5
} else if(n_cells < 5000) {
  n_bins_x <- 15; n_bins_y <- 15; min_cells_per_bin <- 8
} else {
  n_bins_x <- 20; n_bins_y <- 20; min_cells_per_bin <- 10
}

# Create bins
umap_data_binned <- umap_data %>%
  mutate(
    x_bin = cut(UMAP1, breaks = n_bins_x, labels = FALSE),
    y_bin = cut(UMAP2, breaks = n_bins_y, labels = FALSE),
    bin_id = paste(x_bin, y_bin, sep = "_")
  ) %>%
  filter(!is.na(x_bin), !is.na(y_bin))

# Calculate proportions within each bin
bin_proportions <- umap_data_binned %>%
  group_by(bin_id, x_bin, y_bin) %>%
  summarise(total_cells = n(), .groups = "keep") %>%
  ungroup() %>%
  filter(total_cells >= min_cells_per_bin) %>%
  left_join(
    umap_data_binned %>%
      group_by(bin_id, patient_id, sample_group) %>%
      summarise(sample_cells = n(), .groups = "drop"),
    by = "bin_id"
  ) %>%
  filter(!is.na(sample_cells)) %>%
  mutate(
    proportion = sample_cells / total_cells,
    # Calculate bin center coordinates
    x_center = (x_bin - 0.5) / n_bins_x * (max(umap_data$UMAP1) - min(umap_data$UMAP1)) + min(umap_data$UMAP1),
    y_center = (y_bin - 0.5) / n_bins_y * (max(umap_data$UMAP2) - min(umap_data$UMAP2)) + min(umap_data$UMAP2)
  )

# Display all plots
print(p_umap_group)
print(p_umap_level1)
print(p_umap_level2)
print(p_umap_level4)
print(p_umap_sample)

#8. Spatial Analysis 

# Enhanced theme for spatial plots
spatial_theme <- theme_minimal() +
  theme(
    plot.title = element_text(size = 18, face = "bold", hjust = 0.5, margin = margin(b = 20)),
    axis.title = element_text(size = 16, face = "bold"),
    axis.text = element_text(size = 14),
    legend.title = element_text(size = 16, face = "bold"),
    legend.text = element_text(size = 14),
    legend.key.size = unit(1.2, "cm"),
    strip.text = element_text(size = 16, face = "bold"),
    strip.background = element_rect(fill = "grey95"),
    plot.margin = margin(20, 20, 20, 20)
  )

# Level 1 spatial analysis
spatial_analysis_l1 <- NULL
tryCatch({
  spatial_analysis_l1 <- spicy(
    spe_filtered,
    condition = "Group",
    cellType = "celltype_level1",
    imageID = "sample_id",
    spatialCoords = c("x", "y"),
    Rs = c(50, 100)
  )
  
  # Create enhanced plot
  p_spicy_l1 <- signifPlot(spatial_analysis_l1, breaks = c(-3, 3, 1)) +
    ggtitle("Spatial analysis: Basic cell types (level 1)") +
    spatial_theme
  print(p_spicy_l1)
  
}, error = function(e) {
  cat("Level 1 spatial analysis failed:", e$message, "\n")
})

# Level 2 spatial analysis - selected immune subtypes
selected_immune_subtypes <- c("Bcell", "BnT", "CD4", "CD8", 
                              "ExhaustedT", "M2", "Macrophage", "NK", 
                              "Plasmacyte", "Treg")

existing_celltypes <- unique(colData(spe_filtered)$celltype_level2)
existing_celltypes <- existing_celltypes[!is.na(existing_celltypes)]
available_subtypes <- intersect(selected_immune_subtypes, existing_celltypes)

spatial_analysis_l2 <- NULL
if(length(available_subtypes) > 0) {
  # Filter data for target cell types only
  cells_to_keep <- colData(spe_filtered)$celltype_level2 %in% available_subtypes
  spe_level2_filtered <- spe_filtered[, cells_to_keep]
  
  tryCatch({
    spatial_analysis_l2 <- spicy(
      spe_level2_filtered,
      condition = "Group",
      cellType = "celltype_level2",
      imageID = "sample_id",
      spatialCoords = c("x", "y"),
      Rs = c(50, 100)
    )
    
    # Create enhanced plot
    p_spicy_l2 <- signifPlot(spatial_analysis_l2, breaks = c(-3, 3, 1)) +
      ggtitle("Spatial analysis: Selected immune cell subtypes (level 2)") +
      spatial_theme +
      theme(legend.text = element_text(size = 12))  # Smaller for many categories
    print(p_spicy_l2)
    
  }, error = function(e) {
    cat("Level 2 spatial analysis failed:", e$message, "\n")
  })
}

# Level 3 spatial analysis - all immune subtypes + tissue cell types (fibroblast, epithelial, endothelial)
# Combine all immune cell subtypes with major tissue cell types for comprehensive spatial analysis

# Get all immune cell subtypes from level2 (not just selected ones)
existing_level2_celltypes <- unique(colData(spe_filtered)$celltype_level2)
existing_level2_celltypes <- existing_level2_celltypes[!is.na(existing_level2_celltypes)]

# Filter to get all immune cell types (exclude Unclassified)
all_immune_subtypes <- existing_level2_celltypes[!grepl("Unclassified|Unknown", existing_level2_celltypes, ignore.case = TRUE)]

# Get tissue cell types from level1
tissue_cell_types <- c("Fibroblast", "Epithelial", "Endothelial")
existing_level1_celltypes <- unique(colData(spe_filtered)$celltype_level1)
existing_level1_celltypes <- existing_level1_celltypes[!is.na(existing_level1_celltypes)]
available_tissue_types <- intersect(tissue_cell_types, existing_level1_celltypes)

spatial_analysis_l3 <- NULL

# Create combined analysis with all immune subtypes + tissue types
if(length(all_immune_subtypes) > 0 && length(available_tissue_types) > 0) {
  
  # Create a combined cell type column for analysis
  combined_celltype <- rep(NA, ncol(spe_filtered))
  
  # Add all immune subtypes from level2
  for(cell_type in all_immune_subtypes) {
    mask <- colData(spe_filtered)$celltype_level2 == cell_type
    combined_celltype[mask] <- cell_type
  }
  
  # Add tissue cell types from level1
  for(cell_type in available_tissue_types) {
    mask <- colData(spe_filtered)$celltype_level1 == cell_type & is.na(combined_celltype)
    combined_celltype[mask] <- cell_type
  }
  
  # Filter to keep only cells with assigned combined cell types
  cells_to_keep <- !is.na(combined_celltype)
  spe_level3_filtered <- spe_filtered[, cells_to_keep]
  
  # Add the combined cell type to colData
  colData(spe_level3_filtered)$combined_celltype_l3 <- combined_celltype[cells_to_keep]
  
  tryCatch({
    spatial_analysis_l3 <- spicy(
      spe_level3_filtered,
      condition = "Group",
      cellType = "combined_celltype_l3",
      imageID = "sample_id",
      spatialCoords = c("x", "y"),
      Rs = c(50, 100)
    )
    
    # Create enhanced plot
    p_spicy_l3 <- signifPlot(spatial_analysis_l3, breaks = c(-3, 3, 1)) +
      ggtitle("Spatial analysis: Immune infiltrating (level 3)") +
      spatial_theme +
      theme(legend.text = element_text(size = 9))  # Smaller for many categories
    print(p_spicy_l3)
    
  }, error = function(e) {
    cat("Level 3 combined immune + tissue spatial analysis failed:", e$message, "\n")
  })
  
} else if(length(all_immune_subtypes) > 0) {
  # Fallback: only immune subtypes
  cells_to_keep_l3 <- colData(spe_filtered)$celltype_level2 %in% all_immune_subtypes
  spe_level3_filtered <- spe_filtered[, cells_to_keep_l3]
  
  tryCatch({
    spatial_analysis_l3 <- spicy(
      spe_level3_filtered,
      condition = "Group",
      cellType = "celltype_level2",
      imageID = "sample_id",
      spatialCoords = c("x", "y"),
      Rs = c(50, 100)
    )
    
    p_spicy_l3 <- signifPlot(spatial_analysis_l3, breaks = c(-3, 3, 1)) +
      ggtitle("Spatial analysis: Immune infiltrating (level 3)") +
      spatial_theme +
      theme(legend.text = element_text(size = 10))
    print(p_spicy_l3)
    
  }, error = function(e) {
    cat("Level 3 immune subtypes spatial analysis failed:", e$message, "\n")
  })
  
} else if(length(available_tissue_types) > 0) {
  # Fallback: only tissue types
  cells_to_keep_l3 <- colData(spe_filtered)$celltype_level1 %in% available_tissue_types
  spe_level3_filtered <- spe_filtered[, cells_to_keep_l3]
  
  tryCatch({
    spatial_analysis_l3 <- spicy(
      spe_level3_filtered,
      condition = "Group",
      cellType = "celltype_level1",
      imageID = "sample_id",
      spatialCoords = c("x", "y"),
      Rs = c(50, 100)
    )
    
    p_spicy_l3 <- signifPlot(spatial_analysis_l3, breaks = c(-3, 3, 1)) +
      ggtitle("Spatial analysis: Immune infiltrating (level 3)") +
      spatial_theme
    print(p_spicy_l3)
    
  }, error = function(e) {
    cat("Level 3 tissue types spatial analysis failed:", e$message, "\n")
  })
}

# Level 4 spatial analysis
spatial_analysis_l4 <- NULL
tryCatch({
  spatial_analysis_l4 <- spicy(
    spe_filtered,
    condition = "Group",
    cellType = "celltype_level4",
    imageID = "sample_id",
    spatialCoords = c("x", "y"),
    Rs = c(50, 100)
  )
  
  # Create enhanced plot
  p_spicy_l4 <- signifPlot(spatial_analysis_l4, breaks = c(-3, 3, 1)) +
    ggtitle("Spatial analysis: Functional states (level 4)") +
    spatial_theme
  print(p_spicy_l4)
  
}, error = function(e) {
  cat("Level 4 spatial analysis failed:", e$message, "\n")
})

# Export spatial analysis plots and data
if(exists("output_dir")) {
  
  # Save enhanced plots
  if(exists("p_spicy_l1") && !is.null(p_spicy_l1)) {
    ggsave(file.path(output_dir, "spatial_analysis_level1_basic_celltypes.png"),
           p_spicy_l1, width = 12, height = 8, dpi = 300)
  }
  
  if(exists("p_spicy_l2") && !is.null(p_spicy_l2)) {
    ggsave(file.path(output_dir, "spatial_analysis_level2_immune_subtypes.png"),
           p_spicy_l2, width = 14, height = 10, dpi = 300)
  }
  
  if(exists("p_spicy_l3") && !is.null(p_spicy_l3)) {
    ggsave(file.path(output_dir, "spatial_analysis_level3_immune_subtypes_and_tissue_cells.png"),
           p_spicy_l3, width = 16, height = 12, dpi = 300)  # Extra large for many categories
  }
  
  if(exists("p_spicy_l4") && !is.null(p_spicy_l4)) {
    ggsave(file.path(output_dir, "spatial_analysis_level4_functional_states.png"),
           p_spicy_l4, width = 12, height = 8, dpi = 300)
  }
  
  # Export analysis data
  if(exists("spatial_analysis_l1") && !is.null(spatial_analysis_l1)) {
    if(!is.null(spatial_analysis_l1$pairwiseAssoc)) {
      write_csv(spatial_analysis_l1$pairwiseAssoc, 
                file.path(output_dir, "spatial_analysis_level1_pairwise_associations.csv"))
      
      significant_results_l1 <- spatial_analysis_l1$pairwiseAssoc %>%
        filter(adjPvalue < 0.05) %>%
        arrange(adjPvalue)
      
      if(nrow(significant_results_l1) > 0) {
        write_csv(significant_results_l1, 
                  file.path(output_dir, "spatial_analysis_level1_significant_results.csv"))
      }
    }
  }
  
  if(exists("spatial_analysis_l2") && !is.null(spatial_analysis_l2)) {
    if(!is.null(spatial_analysis_l2$pairwiseAssoc)) {
      write_csv(spatial_analysis_l2$pairwiseAssoc, 
                file.path(output_dir, "spatial_analysis_level2_pairwise_associations.csv"))
      
      significant_results_l2 <- spatial_analysis_l2$pairwiseAssoc %>%
        filter(adjPvalue < 0.05) %>%
        arrange(adjPvalue)
      
      if(nrow(significant_results_l2) > 0) {
        write_csv(significant_results_l2, 
                  file.path(output_dir, "spatial_analysis_level2_significant_results.csv"))
      }
    }
  }
  
  if(exists("spatial_analysis_l3") && !is.null(spatial_analysis_l3)) {
    if(!is.null(spatial_analysis_l3$pairwiseAssoc)) {
      write_csv(spatial_analysis_l3$pairwiseAssoc, 
                file.path(output_dir, "spatial_analysis_level3_immune_subtypes_and_tissue_cells_pairwise_associations.csv"))
      
      significant_results_l3 <- spatial_analysis_l3$pairwiseAssoc %>%
        filter(adjPvalue < 0.05) %>%
        arrange(adjPvalue)
      
      if(nrow(significant_results_l3) > 0) {
        write_csv(significant_results_l3, 
                  file.path(output_dir, "spatial_analysis_level3_immune_subtypes_and_tissue_cells_significant_results.csv"))
      }
    }
  }
  
  if(exists("spatial_analysis_l4") && !is.null(spatial_analysis_l4)) {
    if(!is.null(spatial_analysis_l4$pairwiseAssoc)) {
      write_csv(spatial_analysis_l4$pairwiseAssoc, 
                file.path(output_dir, "spatial_analysis_level4_pairwise_associations.csv"))
      
      significant_results_l4 <- spatial_analysis_l4$pairwiseAssoc %>%
        filter(adjPvalue < 0.05) %>%
        arrange(adjPvalue)
      
      if(nrow(significant_results_l4) > 0) {
        write_csv(significant_results_l4, 
                  file.path(output_dir, "spatial_analysis_level4_significant_results.csv"))
      }
    }
  }
}

# Generate summary report
spatial_summary <- data.frame(
  Level = c("Level 1 (Basic Cell Types)", "Level 2 (Selected Immune Subtypes)", 
            "Level 3 (All Immune Subtypes + Tissue Cells)", "Level 4 (Functional States)"),
  Analysis_Status = c(
    ifelse(exists("spatial_analysis_l1") && !is.null(spatial_analysis_l1), "Completed", "Failed"),
    ifelse(exists("spatial_analysis_l2") && !is.null(spatial_analysis_l2), "Completed", "Failed"),
    ifelse(exists("spatial_analysis_l3") && !is.null(spatial_analysis_l3), "Completed", "Failed"),
    ifelse(exists("spatial_analysis_l4") && !is.null(spatial_analysis_l4), "Completed", "Failed")
  ),
  Plot_Exported = c(
    ifelse(exists("p_spicy_l1") && !is.null(p_spicy_l1), "Yes", "No"),
    ifelse(exists("p_spicy_l2") && !is.null(p_spicy_l2), "Yes", "No"),
    ifelse(exists("p_spicy_l3") && !is.null(p_spicy_l3), "Yes", "No"),
    ifelse(exists("p_spicy_l4") && !is.null(p_spicy_l4), "Yes", "No")
  ),
  Significant_Associations = c(
    ifelse(exists("spatial_analysis_l1") && !is.null(spatial_analysis_l1$pairwiseAssoc), 
           sum(spatial_analysis_l1$pairwiseAssoc$adjPvalue < 0.05, na.rm = TRUE), 0),
    ifelse(exists("spatial_analysis_l2") && !is.null(spatial_analysis_l2$pairwiseAssoc), 
           sum(spatial_analysis_l2$pairwiseAssoc$adjPvalue < 0.05, na.rm = TRUE), 0),
    ifelse(exists("spatial_analysis_l3") && !is.null(spatial_analysis_l3$pairwiseAssoc), 
           sum(spatial_analysis_l3$pairwiseAssoc$adjPvalue < 0.05, na.rm = TRUE), 0),
    ifelse(exists("spatial_analysis_l4") && !is.null(spatial_analysis_l4$pairwiseAssoc), 
           sum(spatial_analysis_l4$pairwiseAssoc$adjPvalue < 0.05, na.rm = TRUE), 0)
  ),
  stringsAsFactors = FALSE
)

print(spatial_summary)

if(exists("output_dir")) {
  write_csv(spatial_summary, file.path(output_dir, "spatial_analysis_summary_report.csv"))
}

#9. Differential Analysis with Statistical Testing

# Load required libraries
if (!require(broom)) {
  install.packages("broom")
  library(broom)
}

# Enhanced theme for differential analysis plots
differential_theme <- theme_minimal() +
  theme(
    plot.title = element_text(size = 18, face = "bold", hjust = 0.5, margin = margin(b = 20)),
    plot.subtitle = element_text(size = 14, hjust = 0.5, margin = margin(b = 15)),
    axis.title = element_text(size = 16, face = "bold"),
    axis.text.x = element_text(size = 14),
    axis.text.y = element_text(size = 12),
    legend.title = element_text(size = 16, face = "bold"),
    legend.text = element_text(size = 14),
    legend.key.size = unit(1.2, "cm"),
    plot.margin = margin(20, 20, 20, 20)
  )

# Calculate proportions for all levels
calculate_multilevel_proportions <- function(spe_object) {
  coldata_df <- colData(spe_object) %>% as_tibble()
  proportions_list <- list()
  
  # Level 1 proportions
  proportions_list$level1 <- coldata_df %>%
    filter(celltype_level1 != "Unclassified") %>%
    group_by(Group, sample_id, celltype_level1) %>%
    summarise(count = n(), .groups = "drop") %>%
    group_by(Group, sample_id) %>%
    mutate(proportion = count / sum(count)) %>%
    ungroup()
  
  # Level 2 proportions (immune subtypes)
  immune_subtypes <- c("Bcell", "BnT", "M2", "Plasmacyte", "Macrophage", "Treg", 
                       "ExhaustedT", "NK", "CD4", "CD8", "DC")
  
  level2_immune_data <- coldata_df %>%
    filter(celltype_level2 %in% immune_subtypes)
  
  if(nrow(level2_immune_data) > 0) {
    proportions_list$level2_immune <- level2_immune_data %>%
      group_by(Group, sample_id, celltype_level2) %>%
      summarise(count = n(), .groups = "drop") %>%
      group_by(Group, sample_id) %>%
      mutate(proportion = count / sum(count)) %>%
      ungroup()
  } else {
    proportions_list$level2_immune <- NULL
  }
  
  # Level 3 proportions (tissue-infiltrating immune cells)
  infiltrating_types <- c("Immune_Epithelial", "Immune_Endothelial", "Immune_Stroma", 
                          "Immune_Fibroblast", "immune_fibroblast")
  
  available_level3 <- coldata_df %>%
    filter(!is.na(celltype_level3) & celltype_level3 != "Unclassified" & celltype_level3 != "") %>%
    filter(celltype_level3 %in% infiltrating_types)
  
  if(nrow(available_level3) > 0) {
    proportions_list$level3_infiltrating <- available_level3 %>%
      group_by(Group, sample_id, celltype_level3) %>%
      summarise(count = n(), .groups = "drop") %>%
      group_by(Group, sample_id) %>%
      mutate(proportion = count / sum(count)) %>%
      ungroup()
  } else {
    proportions_list$level3_infiltrating <- NULL
  }
  
  # Level 4 proportions
  proportions_list$level4 <- coldata_df %>%
    filter(celltype_level4 != "Unclassified") %>%
    group_by(Group, sample_id, celltype_level4) %>%
    summarise(count = n(), .groups = "drop") %>%
    group_by(Group, sample_id) %>%
    mutate(proportion = count / sum(count)) %>%
    ungroup()
  
  return(proportions_list)
}

# Enhanced differential comparison with statistical testing
perform_differential_analysis <- function(data, celltype_col, level_name) {
  if(is.null(data)) return(NULL)
  
  # Compare Control vs ONJ
  comparison_data <- data %>%
    filter(Group %in% c("Control", "ONJ")) %>%
    group_by(Group, .data[[celltype_col]]) %>%
    summarise(
      mean_proportion = mean(proportion),
      se_proportion = sd(proportion) / sqrt(n()),
      n_samples = n(),
      .groups = "drop"
    )
  
  # Calculate fold changes
  comparison_wide <- comparison_data %>%
    pivot_wider(
      names_from = Group,
      values_from = c(mean_proportion, se_proportion, n_samples),
      names_sep = "_",
      values_fill = 0
    )
  
  pseudocount <- 1e-6
  
  comparison_result <- comparison_wide %>%
    mutate(
      fold_change = log2((mean_proportion_ONJ + pseudocount) / 
                           (mean_proportion_Control + pseudocount)),
      difference = mean_proportion_ONJ - mean_proportion_Control,
      effect_size = case_when(
        abs(fold_change) >= 2 ~ "Large",
        abs(fold_change) >= 1 ~ "Medium", 
        abs(fold_change) >= 0.5 ~ "Small",
        TRUE ~ "Minimal"
      )
    )
  
  # Statistical testing
  stat_results <- data %>%
    filter(Group %in% c("Control", "ONJ")) %>%
    group_by(.data[[celltype_col]]) %>%
    summarise(
      wilcox_p = tryCatch({
        if(length(unique(Group)) == 2 && sum(Group == "Control") >= 2 && sum(Group == "ONJ") >= 2) {
          wilcox.test(proportion ~ Group, data = cur_data())$p.value
        } else {
          NA
        }
      }, error = function(e) NA),
      
      t_test_p = tryCatch({
        if(length(unique(Group)) == 2 && sum(Group == "Control") >= 2 && sum(Group == "ONJ") >= 2) {
          t.test(proportion ~ Group, data = cur_data())$p.value
        } else {
          NA
        }
      }, error = function(e) NA),
      .groups = "drop"
    )
  
  # Merge results
  comparison_result <- comparison_result %>%
    left_join(stat_results, by = setNames(celltype_col, celltype_col)) %>%
    mutate(
      p_value = coalesce(wilcox_p, t_test_p),
      p_adjusted = p.adjust(p_value, method = "BH"),
      significance = case_when(
        is.na(p_adjusted) ~ "Not tested",
        p_adjusted < 0.001 ~ "***",
        p_adjusted < 0.01 ~ "**", 
        p_adjusted < 0.05 ~ "*",
        p_adjusted < 0.1 ~ ".",
        TRUE ~ "ns"
      ),
      effect_and_sig = paste0(effect_size, " (", significance, ")")
    )
  
  return(comparison_result)
}

# Create box-and-whisker plots with statistical annotations + ALL data points
create_differential_boxplot <- function(raw_proportion_data, comparison_stats, celltype_col, title, subtitle = NULL) {
  if (is.null(raw_proportion_data) || nrow(raw_proportion_data) == 0) return(NULL)
  
  # Filter for Control and ONJ only
  plot_data <- raw_proportion_data %>%
    dplyr::filter(Group %in% c("Control", "ONJ")) %>%
    dplyr::mutate(celltype = .data[[celltype_col]])
  
  if (nrow(plot_data) == 0) return(NULL)
  
  # Order cell types by median fold change (ONJ vs Control)
  median_order <- plot_data %>%
    dplyr::group_by(celltype, Group) %>%
    dplyr::summarise(median_prop = median(proportion, na.rm = TRUE), .groups = "drop") %>%
    tidyr::pivot_wider(names_from = Group, values_from = median_prop, values_fill = 0) %>%
    dplyr::mutate(fold_change = log2((ONJ + 1e-6) / (Control + 1e-6))) %>%
    dplyr::arrange(fold_change) %>%
    dplyr::pull(celltype)
  
  plot_data$celltype <- factor(plot_data$celltype, levels = median_order)
  
  dodge_w <- 0.8
  
  # Horizontal boxplot
  p <- ggplot(plot_data, aes(y = celltype, x = proportion, fill = Group)) +
    geom_boxplot(
      alpha = 0.7,
      outlier.shape = NA,                 
      position = position_dodge(dodge_w)
    ) +
    geom_point(
      aes(color = Group),                 
      position = position_jitterdodge(
        dodge.width = dodge_w,
        jitter.height = 0.12,            
        jitter.width = 0                 
      ),
      size = 1.6,
      alpha = 0.7,
      show.legend = FALSE                 
    ) +
    scale_fill_manual(
      values = c("Control" = "steelblue", "ONJ" = "firebrick"),
      name = "Group"
    ) +
    scale_x_continuous(expand = expansion(mult = c(0.02, 0.18))) +  
    labs(
      title = title,
      subtitle = subtitle,
      x = "Proportion",
      y = "Cell type"
    ) +
    differential_theme +
    theme(legend.position = "right")
  
  # Add significance annotations
  if (!is.null(comparison_stats) && nrow(comparison_stats) > 0) {
    
    sig_data <- comparison_stats %>%
      dplyr::filter(significance %in% c("***", "**", "*", ".")) %>%
      dplyr::mutate(celltype = .data[[celltype_col]])
    
    if (nrow(sig_data) > 0) {
      
      max_proportions <- plot_data %>%
        dplyr::group_by(celltype) %>%
        dplyr::summarise(max_x = max(proportion, na.rm = TRUE), .groups = "drop")
      
      sig_data <- sig_data %>%
        dplyr::left_join(max_proportions, by = "celltype") %>%
        dplyr::mutate(
          x_pos = max_x * 1.08,  # place stars slightly to the right of the maximum point/box
          sig_label = dplyr::case_when(
            significance == "***" ~ "***",
            significance == "**" ~ "**",
            significance == "*" ~ "*",
            significance == "." ~ "·",
            TRUE ~ ""
          )
        )
      
      p <- p +
        geom_text(
          data = sig_data,
          aes(y = celltype, x = x_pos, label = sig_label),
          inherit.aes = FALSE,
          size = 5,
          fontface = "bold",
          color = "black"
        )
    }
  }
  
  return(p)
}


# Execute differential analysis
proportions_data <- calculate_multilevel_proportions(spe_filtered)

# Perform analyses
comparison_l1 <- perform_differential_analysis(
  proportions_data$level1, "celltype_level1", "Level 1 (Basic Cell Types)"
)

comparison_l2_immune <- perform_differential_analysis(
  proportions_data$level2_immune, "celltype_level2", "Level 2 (Immune Subtypes)"
)

comparison_l3_infiltrating <- perform_differential_analysis(
  proportions_data$level3_infiltrating, "celltype_level3", "Level 3 (Tissue-Infiltrating Immune Cells)"
)

comparison_l4 <- perform_differential_analysis(
  proportions_data$level4, "celltype_level4", "Level 4 (Functional States)"
)

# Create enhanced visualizations with updated titles
if(!is.null(comparison_l1)) {
  p_diff_l1 <- create_differential_boxplot(
    proportions_data$level1, 
    comparison_l1,
    "celltype_level1", 
    "Basic cell type abundance"
  )
  if(!is.null(p_diff_l1)) print(p_diff_l1)
}

if(!is.null(comparison_l2_immune)) {
  p_diff_l2_immune <- create_differential_boxplot(
    proportions_data$level2_immune,
    comparison_l2_immune,
    "celltype_level2",
    "Immune cell subtype abundance"
  )
  if(!is.null(p_diff_l2_immune)) print(p_diff_l2_immune)
}

if(!is.null(comparison_l3_infiltrating)) {
  p_diff_l3_infiltrating <- create_differential_boxplot(
    proportions_data$level3_infiltrating,
    comparison_l3_infiltrating,
    "celltype_level3",
    "Tissue-infiltrating immune cell abundance"
  )
  if(!is.null(p_diff_l3_infiltrating)) print(p_diff_l3_infiltrating)
}

if(!is.null(comparison_l4)) {
  p_diff_l4 <- create_differential_boxplot(
    proportions_data$level4,
    comparison_l4,
    "celltype_level4",
    "Functional state abundance"
  )
  if(!is.null(p_diff_l4)) print(p_diff_l4)
}

# Export results
if(exists("output_dir")) {
  
  # Save enhanced plots with larger dimensions
  if(!is.null(comparison_l1) && exists("p_diff_l1")) {
    ggsave(
      filename = file.path(output_dir, "differential_analysis_level1_basic_celltypes.png"),
      plot = p_diff_l1,
      width = 14, height = 10, dpi = 300
    )
  }
  
  if(!is.null(comparison_l2_immune) && exists("p_diff_l2_immune")) {
    ggsave(
      filename = file.path(output_dir, "differential_analysis_level2_immune_subtypes.png"),
      plot = p_diff_l2_immune,
      width = 14, height = 12, dpi = 300
    )
  }
  
  if(!is.null(comparison_l3_infiltrating) && exists("p_diff_l3_infiltrating")) {
    ggsave(
      filename = file.path(output_dir, "differential_analysis_level3_infiltrating_immune.png"),
      plot = p_diff_l3_infiltrating,
      width = 14, height = 10, dpi = 300
    )
  }
  
  if(!is.null(comparison_l4) && exists("p_diff_l4")) {
    ggsave(
      filename = file.path(output_dir, "differential_analysis_level4_functional_states.png"),
      plot = p_diff_l4,
      width = 16, height = 12, dpi = 300
    )
  }
  
  # Save analysis data tables
  all_results <- list(
    "Level 1" = comparison_l1,
    "Level 2" = comparison_l2_immune, 
    "Level 3" = comparison_l3_infiltrating,
    "Level 4" = comparison_l4
  )
  
  # Save individual results
  if(!is.null(comparison_l1)) {
    write_csv(comparison_l1, 
              file.path(output_dir, "differential_analysis_level1_basic_celltypes_results.csv"))
  }
  
  if(!is.null(comparison_l2_immune)) {
    write_csv(comparison_l2_immune, 
              file.path(output_dir, "differential_analysis_level2_immune_subtypes_results.csv"))
  }
  
  if(!is.null(comparison_l3_infiltrating)) {
    write_csv(comparison_l3_infiltrating, 
              file.path(output_dir, "differential_analysis_level3_infiltrating_immune_results.csv"))
  }
  
  if(!is.null(comparison_l4)) {
    write_csv(comparison_l4, 
              file.path(output_dir, "differential_analysis_level4_functional_states_results.csv"))
  }
  
  # Save proportions data
  if(!is.null(proportions_data$level1)) {
    write_csv(proportions_data$level1, 
              file.path(output_dir, "proportions_level1_basic_celltypes.csv"))
  }
  
  if(!is.null(proportions_data$level2_immune)) {
    write_csv(proportions_data$level2_immune, 
              file.path(output_dir, "proportions_level2_immune_subtypes.csv"))
  }
  
  if(!is.null(proportions_data$level3_infiltrating)) {
    write_csv(proportions_data$level3_infiltrating, 
              file.path(output_dir, "proportions_level3_infiltrating_immune.csv"))
  }
  
  if(!is.null(proportions_data$level4)) {
    write_csv(proportions_data$level4, 
              file.path(output_dir, "proportions_level4_functional_states.csv"))
  }
  
  # Create significance summary
  significance_summary <- data.frame()
  
  for(level_name in names(all_results)) {
    result <- all_results[[level_name]]
    if(!is.null(result) && nrow(result) > 0) {
      celltype_col <- names(result)[grepl("celltype", names(result))][1]
      
      if(!is.null(celltype_col)) {
        sig_results <- result %>%
          filter(significance %in% c("***", "**", "*")) %>%
          arrange(p_adjusted)
        
        if(nrow(sig_results) > 0) {
          sig_results <- sig_results %>%
            mutate(
              analysis_level = as.character(level_name),
              cell_type = as.character(.data[[celltype_col]]),
              direction = as.character(case_when(
                is.na(fold_change) ~ "Unknown",
                fold_change > 0 ~ "Increased in ONJ",
                fold_change < 0 ~ "Decreased in ONJ",
                TRUE ~ "No change"
              )),
              effect_size_category = as.character(case_when(
                is.na(fold_change) ~ "Unknown",
                abs(fold_change) >= 2 ~ "Large effect",
                abs(fold_change) >= 1 ~ "Medium effect",
                abs(fold_change) >= 0.5 ~ "Small effect",
                TRUE ~ "Minimal effect"
              ))
            ) %>%
            select(analysis_level, cell_type, fold_change, p_value, p_adjusted, 
                   significance, direction, effect_size_category)
          
          significance_summary <- bind_rows(significance_summary, sig_results)
        }
      }
    }
  }
  
  if(nrow(significance_summary) > 0) {
    write_csv(significance_summary, 
              file.path(output_dir, "differential_analysis_significant_results_summary.csv"))
  }
}

# Print summary
all_results <- list(
  "Level 1 (Basic)" = comparison_l1,
  "Level 2 (Immune)" = comparison_l2_immune, 
  "Level 3 (Infiltrating)" = comparison_l3_infiltrating,
  "Level 4 (Functional)" = comparison_l4
)

for(level_name in names(all_results)) {
  result <- all_results[[level_name]]
  if(!is.null(result)) {
    sig_count <- sum(result$significance %in% c("***", "**", "*"), na.rm = TRUE)
    cat(sprintf("%s: %d significant differences\n", level_name, sig_count))
  }
}

#10. Annotation Region Analysis (Control vs ONJ)

# Load required packages
library(tidyverse)
library(ggplot2)
library(scales)
library(RColorBrewer)

# Enhanced theme for annotation plots
annotation_theme <- theme_minimal() +
  theme(
    plot.title = element_text(size = 18, face = "bold", hjust = 0.5, margin = margin(b = 20)),
    plot.subtitle = element_text(size = 14, hjust = 0.5, margin = margin(b = 15)),
    axis.title = element_text(size = 16, face = "bold"),
    axis.text.x = element_text(size = 14, angle = 45, hjust = 1),
    axis.text.y = element_text(size = 12),
    legend.title = element_text(size = 16, face = "bold"),
    legend.text = element_text(size = 14),
    legend.key.size = unit(1.2, "cm"),
    strip.text = element_text(size = 14, face = "bold"),
    plot.caption = element_text(size = 12),
    plot.margin = margin(20, 20, 20, 20)
  )

# Load and process annotation data
load_annotation_data <- function(csv_file_path) {
  
  tryCatch({
    annotation_data <- read_csv(csv_file_path, locale = locale(encoding = "UTF-8"))
    cat(sprintf("Successfully loaded %d rows of annotation data\n", nrow(annotation_data)))
    
    annotation_data_clean <- annotation_data %>%
      mutate(
        Parent_clean = case_when(
          str_detect(Parent, "Epithlial|Epithelial") ~ "Epithelial",
          str_detect(Parent, "Stroma|stroma") ~ "Stroma", 
          str_detect(Parent, "Vessels|vessels|Vessel|vessel") ~ "Vessels",
          is.na(Parent) ~ "Unknown",
          Parent == "" ~ "Unknown",
          TRUE ~ Parent
        ),
        sample_id = Image,
        x_coord = `Centroid X µm`,
        y_coord = `Centroid Y µm`,
        group = case_when(
          str_detect(Image, regex("control|ctrl", ignore_case = TRUE)) ~ "Control",
          str_detect(Image, regex("ONJ|pat|patient", ignore_case = TRUE)) ~ "ONJ",
          TRUE ~ "Excluded"
        )
      ) %>%
      filter(group %in% c("Control", "ONJ"))
    
    cat(sprintf(" After filtering: %d cells from Control and ONJ groups\n", nrow(annotation_data_clean)))
    cat(sprintf(" Found annotation regions: %s\n", paste(unique(annotation_data_clean$Parent_clean), collapse = ", ")))
    
    return(annotation_data_clean)
    
  }, error = function(e) {
    cat(sprintf("error loading annotation data: %s\n", e$message))
    return(NULL)
  })
}

# Analyze annotation distribution
analyze_annotation_distribution <- function(merged_data) {
  
  cat("Starting annotation distribution analysis...\n")
  
  analysis_data <- merged_data %>%
    filter(
      !is.na(celltype_level1),
      celltype_level1 != "Unclassified",
      Parent_clean != "Unknown",
      group %in% c("Control", "ONJ")
    )
  
  cat(sprintf(" Analysis dataset: %d cells after filtering\n", nrow(analysis_data)))
  
  analysis_results <- list()
  
  # Analyze all four layers
  for(level in 1:4) {
    celltype_col <- paste0("celltype_level", level)
    level_key <- paste0("level", level)
    level_name <- c("Basic", "Immune", "Infiltrating", "Functional")[level]
    
    cat(sprintf("   Processing Level %d (%s)...\n", level, level_name))
    
    analysis_results[[level_key]] <- analysis_data %>%
      group_by(Parent_clean, .data[[celltype_col]]) %>%
      summarise(cell_count = n(), .groups = "drop") %>%
      group_by(Parent_clean) %>%
      mutate(
        total_in_annotation = sum(cell_count),
        proportion = cell_count / total_in_annotation
      ) %>%
      ungroup()
  }
  
  # Group-based analysis (Control vs ONJ)
  analysis_results$by_group_multilevel <- list()
  
  for(level in 1:4) {
    celltype_col <- paste0("celltype_level", level)
    level_name <- paste0("level", level)
    
    analysis_results$by_group_multilevel[[level_name]] <- analysis_data %>%
      group_by(group, Parent_clean, .data[[celltype_col]]) %>%
      summarise(cell_count = n(), .groups = "drop") %>%
      group_by(group, Parent_clean) %>%
      mutate(
        total_in_annotation = sum(cell_count),
        proportion = cell_count / total_in_annotation
      ) %>%
      ungroup()
  }
  
  # Statistical comparison between Control and ONJ
  analysis_results$statistical_comparison <- list()
  
  for(level in 1:4) {
    celltype_col <- paste0("celltype_level", level)
    level_name <- paste0("level", level)
    
    comparison_data <- analysis_results$by_group_multilevel[[level_name]] %>%
      group_by(group, Parent_clean, .data[[celltype_col]]) %>%
      summarise(
        mean_proportion = mean(proportion, na.rm = TRUE),
        n_samples = n(),
        .groups = "drop"
      ) %>%
      pivot_wider(
        names_from = group,
        values_from = c(mean_proportion, n_samples),
        values_fill = 0
      ) %>%
      mutate(
        fold_change = log2((mean_proportion_ONJ + 1e-6) / (mean_proportion_Control + 1e-6)),
        difference = mean_proportion_ONJ - mean_proportion_Control
      )
    
    analysis_results$statistical_comparison[[level_name]] <- comparison_data
  }
  
  # Preference analysis
  analysis_results$preference_multilevel <- list()
  
  for(level in 1:4) {
    celltype_col <- paste0("celltype_level", level)
    level_name <- paste0("level", level)
    
    analysis_results$preference_multilevel[[level_name]] <- analysis_data %>%
      group_by(.data[[celltype_col]], Parent_clean) %>%
      summarise(cell_count = n(), .groups = "drop") %>%
      group_by(.data[[celltype_col]]) %>%
      mutate(
        total_celltype = sum(cell_count),
        annotation_preference = cell_count / total_celltype
      ) %>%
      ungroup()
  }
  
  analysis_results$raw_data <- analysis_data
    return(analysis_results)
}

# Create enhanced visualizations
create_annotation_visualizations <- function(analysis_results) {
  
  plots <- list()
  level_names <- c("Basic cell types", "Immune subtypes", "Tissue-infiltrating", "Functional states")
  
  for(level in 1:4) {
    level_key <- paste0("level", level)
    celltype_col <- paste0("celltype_level", level)
    
    cat(sprintf("   Creating plots for Level %d (%s)...\n", level, level_names[level]))
    
    if(!is.null(analysis_results[[level_key]])) {
      
      # Enhanced heatmap
      plots[[paste0("heatmap_", level_key)]] <- 
        ggplot(analysis_results[[level_key]], 
               aes(x = Parent_clean, y = .data[[celltype_col]], fill = proportion)) +
        geom_tile(color = "white", size = 0.5) +
        geom_text(aes(label = sprintf("%.1f%%", proportion * 100)), 
                  color = "white", fontface = "bold", size = 4) +  # Larger text
        scale_fill_viridis_c(name = "Proportion", labels = scales::percent) +
        labs(
          title = paste("Cell type distribution across annotations -", level_names[level]),
          x = "Annotation region",
          y = "Cell type",
          caption = "Numbers show percentage within each annotation region"
        ) +
        annotation_theme
      
      # Enhanced bar plot
      plots[[paste0("barplot_", level_key)]] <- 
        ggplot(analysis_results[[level_key]], 
               aes(x = .data[[celltype_col]], y = proportion, fill = .data[[celltype_col]])) +
        geom_col(alpha = 0.8) +
        facet_wrap(~ Parent_clean, scales = "free_y") +
        scale_y_continuous(labels = scales::percent) +
        scale_fill_brewer(type = "qual", palette = "Set3", name = "Cell type") +
        labs(
          title = paste("Cell type composition in each annotation -", level_names[level]),
          x = "Cell type",
          y = "Proportion"
        ) +
        annotation_theme +
        theme(legend.position = "none")
      
      # Enhanced preference plot
      if(!is.null(analysis_results$preference_multilevel[[level_key]])) {
        plots[[paste0("preference_", level_key)]] <- 
          ggplot(analysis_results$preference_multilevel[[level_key]], 
                 aes(x = .data[[celltype_col]], y = annotation_preference, fill = Parent_clean)) +
          geom_col(position = "dodge", alpha = 0.8) +
          scale_y_continuous(labels = scales::percent) +
          scale_fill_manual(values = c("Epithelial" = "#E31A1C", "Stroma" = "#33A02C", "Vessels" = "#1F78B4"),
                            name = "Annotation") +
          labs(
            title = paste("Cell type preference for annotations -", level_names[level]),
            x = "Cell type",
            y = "Proportion in each region"
          ) +
          annotation_theme +
          theme(legend.position = "bottom") +
          guides(fill = guide_legend(override.aes = list(alpha = 1)))
      }
    }
  }
  
  # Group comparison plots (Control vs ONJ)
  if(!is.null(analysis_results$by_group_multilevel)) {
    cat("   Creating Control vs ONJ comparison plots...\n")
    
    for(level in 1:4) {
      level_key <- paste0("level", level)
      celltype_col <- paste0("celltype_level", level)
      
      if(!is.null(analysis_results$by_group_multilevel[[level_key]])) {
        by_group_data <- analysis_results$by_group_multilevel[[level_key]]
        
        # Control vs ONJ comparison plot
        plots[[paste0("group_comparison_", level_key)]] <- 
          ggplot(by_group_data, 
                 aes(x = Parent_clean, y = proportion, fill = .data[[celltype_col]])) +
          geom_col(position = "fill", alpha = 0.8) +
          facet_wrap(~ group) +
          scale_y_continuous(labels = scales::percent) +
          scale_fill_brewer(type = "qual", palette = "Set3", name = "Cell type") +
          labs(
            title = paste("Cell type distribution: Control vs ONJ by annotation -", level_names[level]),
            x = "Annotation region", 
            y = "Proportion"
          ) +
          annotation_theme
        
        # Statistical comparison plot (fold change)
        if(!is.null(analysis_results$statistical_comparison[[level_key]])) {
          stat_data <- analysis_results$statistical_comparison[[level_key]]
          
          plots[[paste0("statistical_", level_key)]] <- 
            ggplot(stat_data, 
                   aes(x = reorder(.data[[celltype_col]], fold_change), 
                       y = fold_change, fill = fold_change > 0)) +
            geom_col(alpha = 0.8) +
            facet_wrap(~ Parent_clean) +
            coord_flip() +
            scale_fill_manual(values = c("FALSE" = "#4575b4", "TRUE" = "#d73027"),
                              labels = c("Decreased in ONJ", "Increased in ONJ"),
                              name = "Direction") +
            labs(
              title = paste("Cell type changes in ONJ vs control -", level_names[level]),
              x = "Cell type",
              y = "Log2 fold change (ONJ/control)"
            ) +
            annotation_theme +
            theme(legend.position = "bottom") +
            geom_hline(yintercept = 0, linetype = "dashed", alpha = 0.7) +
            geom_hline(yintercept = c(-1, 1), linetype = "dotted", alpha = 0.5)
        }
      }
    }
  }
  
  return(plots)
}

# Create enhanced spatial plots with LARGER points
create_spatial_annotation_plots <- function(analysis_data, target_samples) {
  
  cat("🗺️  Creating spatial distribution plots...\n")
  
  available_samples <- unique(analysis_data$sample_id)
  valid_samples <- intersect(target_samples, available_samples)
  
  cat(sprintf("Target samples: %s\n", paste(target_samples, collapse = ", ")))
  cat(sprintf("Available samples: %s\n", paste(head(available_samples, 5), collapse = ", ")))
  cat(sprintf("Valid samples found: %s\n", paste(valid_samples, collapse = ", ")))
  
  if(length(valid_samples) == 0) {
    cat("No valid samples found for spatial analysis!\n")
    return(list())
  }
  
  spatial_plots <- list()
  level_names <- c("Basic", "Immune", "Infiltrating", "Functional")
  
  for(sample in valid_samples) {
    sample_data <- analysis_data %>%
      filter(sample_id == sample)
    
    if(nrow(sample_data) == 0) {
      cat(sprintf("No data found for sample: %s\n", sample))
      next
    }
    
    cat(sprintf("Processing sample: %s (%d cells)\n", sample, nrow(sample_data)))
    
    sample_group <- unique(sample_data$group)[1]
    clean_sample_name <- gsub("\\.ome.*$", "", sample)
    clean_sample_name <- gsub("\\s*-\\s*.*$", "", clean_sample_name)
    clean_sample_name <- gsub("[^A-Za-z0-9_-]", "_", clean_sample_name)
    
    # Enhanced spatial plot colored by annotation with LARGER points
    spatial_plots[[paste0(clean_sample_name, "_annotation")]] <- 
      ggplot(sample_data, aes(x = x_coord, y = y_coord, color = Parent_clean)) +
      geom_point(size = 2.5, alpha = 0.8) +  # INCREASED from 1.2 to 2.5
      scale_color_manual(values = c("Epithelial" = "#E31A1C", "Stroma" = "#33A02C", "Vessels" = "#1F78B4"),
                         name = "Annotation") +
      labs(
        title = paste("Spatial distribution of annotations:", clean_sample_name, "(", sample_group, ")"),
        subtitle = "Control vs ONJ comparison study - Enhanced visualization",
        x = "X coordinate (µm)",
        y = "Y coordinate (µm)"
      ) +
      annotation_theme +
      theme(
        legend.position = "right",
        plot.subtitle = element_text(color = "gray50")
      ) +
      coord_fixed()
    
    # Create enhanced cell type spatial plots for each layer with LARGER points
    for(level in 1:4) {
      celltype_col <- paste0("celltype_level", level)
      level_name <- level_names[level]
      
      spatial_plots[[paste0(clean_sample_name, "_", level_name)]] <- 
        ggplot(sample_data, aes(x = x_coord, y = y_coord, color = .data[[celltype_col]])) +
        geom_point(size = 2.5, alpha = 0.8) +  # INCREASED from 1.2 to 2.5
        scale_color_brewer(type = "qual", palette = "Set3", name = "Cell type") +
        labs(
          title = paste("Spatial distribution -", level_name, ":", clean_sample_name, "(", sample_group, ")"),
          subtitle = "Control vs ONJ comparison study - Enhanced visualization",
          x = "X coordinate (µm)", 
          y = "Y coordinate (µm)"
        ) +
        annotation_theme +
        theme(
          legend.position = "right",
          plot.subtitle = element_text(color = "gray50"),
          legend.text = element_text(size = 12)
        ) +
        coord_fixed() +
        guides(color = guide_legend(override.aes = list(size = 5)))  # INCREASED legend points from 4 to 5
    }
  }
  
  cat(sprintf("reated %d spatial plots\n", length(spatial_plots)))
  return(spatial_plots)
}

# Target samples for spatial analysis - UPDATED TO CTRL05_03
target_samples <- c(
  "CTRL05_03.ome.tiff - CTRL05_03.ome",  # Changed from CTRL01_01 to CTRL05_03
  "Patient03_01.ome.tiff - Patient03_01.ome"
)

cat("Starting Complete Annotation Region Analysis\n")
cat(strrep("=", 60), "\n")

# Print the selected samples for confirmation
cat("Selected samples for spatial analysis:\n")
cat("- Control sample: CTRL05_03\n")
cat("- ONJ sample: Patient03_01\n\n")

# Execute annotation analysis
if(exists("csv_file_path")) {
  annotation_data <- load_annotation_data(csv_file_path)
} else {
  cat("csv_file_path not defined. Please set the path to your annotation CSV file.\n")
  stop("csv_file_path required")
}

if(is.null(annotation_data)) {
  stop("Failed to load annotation data")
}

# Check if processed_data exists
if(!exists("processed_data")) {
  cat(" processed_data not found. Please run the main analysis first.\n")
  stop("processed_data required")
}

# Merge with processed data
cat(" Merging annotation data with processed data...\n")

merged_annotation_data <- processed_data %>%
  select(cell_id, sample_id, group, celltype_level1, celltype_level2, celltype_level3, celltype_level4, x_coord, y_coord) %>%
  filter(group %in% c("Control", "ONJ")) %>%
  left_join(
    annotation_data %>% select(sample_id = Image, x_coord = `Centroid X µm`, y_coord = `Centroid Y µm`, Parent_clean),
    by = c("sample_id", "x_coord", "y_coord")
  ) %>%
  filter(!is.na(Parent_clean))

cat(sprintf(" Successfully merged data: %d cells with annotation information\n", nrow(merged_annotation_data)))

# Check if CTRL05_03 and Patient03_01 data exists
ctrl05_data <- merged_annotation_data %>% filter(str_detect(sample_id, "CTRL05_03"))
patient03_data <- merged_annotation_data %>% filter(str_detect(sample_id, "Patient03_01"))

cat("\n Data availability check:\n")
cat(sprintf("- CTRL05_03 cells found: %s\n", format(nrow(ctrl05_data), big.mark = ",")))
cat(sprintf("- Patient03_01 cells found: %s\n", format(nrow(patient03_data), big.mark = ",")))

if(nrow(ctrl05_data) == 0) {
  cat("Warning: No CTRL05_03 data found!\n")
  cat("Available Control samples:\n")
  control_samples <- merged_annotation_data %>% 
    filter(group == "Control") %>% 
    pull(sample_id) %>% 
    unique()
  for(sample in head(control_samples, 5)) {
    cat(sprintf("  - %s\n", sample))
  }
}

if(nrow(patient03_data) == 0) {
  cat("  Warning: No Patient03_01 data found!\n")
  cat("Available ONJ samples:\n")
  onj_samples <- merged_annotation_data %>% 
    filter(group == "ONJ") %>% 
    pull(sample_id) %>% 
    unique()
  for(sample in head(onj_samples, 5)) {
    cat(sprintf("  - %s\n", sample))
  }
}

# Analyze annotation distribution
annotation_analysis_results <- analyze_annotation_distribution(merged_annotation_data)

# Create enhanced visualizations
annotation_plots <- create_annotation_visualizations(annotation_analysis_results)

# Create spatial distribution plots (with CTRL05_03)
annotation_spatial_plots <- create_spatial_annotation_plots(annotation_analysis_results$raw_data, target_samples)

# Display all plots
level_names <- c("Basic cell types", "Immune subtypes", "Tissue-infiltrating", "Functional states")

for(level in 1:4) {
  level_key <- paste0("level", level)
  cat(sprintf("Displaying plots for %s (Level %d)...\n", level_names[level], level))
  
  # Display main plots for each layer
  plot_types <- c("heatmap", "barplot", "preference", "group_comparison", "statistical")
  
  for(plot_type in plot_types) {
    plot_key <- paste0(plot_type, "_", level_key)
    if(!is.null(annotation_plots[[plot_key]])) {
      print(annotation_plots[[plot_key]])
    }
  }
}

# Display spatial plots
for(plot_name in names(annotation_spatial_plots)) {
  cat(sprintf("Showing spatial plot: %s\n", plot_name))
  print(annotation_spatial_plots[[plot_name]])
}

# Save results
if(exists("output_dir")) {
  
  # Save distribution data
  for(level in 1:4) {
    level_key <- paste0("level", level)
    if(!is.null(annotation_analysis_results[[level_key]])) {
      filename <- paste0("annotation_celltype_distribution_CTRL05_vs_Patient03_", level_key, ".csv")
      write_csv(annotation_analysis_results[[level_key]], 
                file.path(output_dir, filename))
      cat(sprintf("Saved: %s\n", filename))
    }
  }
  
  # Save group comparison data
  if(!is.null(annotation_analysis_results$by_group_multilevel)) {
    for(level in 1:4) {
      level_key <- paste0("level", level)
      if(!is.null(annotation_analysis_results$by_group_multilevel[[level_key]])) {
        filename <- paste0("annotation_celltype_by_group_CTRL05_vs_Patient03_", level_key, ".csv")
        write_csv(annotation_analysis_results$by_group_multilevel[[level_key]], 
                  file.path(output_dir, filename))
        cat(sprintf("Saved: %s\n", filename))
      }
    }
  }
  
  # Save statistical comparison data
  if(!is.null(annotation_analysis_results$statistical_comparison)) {
    for(level in 1:4) {
      level_key <- paste0("level", level)
      if(!is.null(annotation_analysis_results$statistical_comparison[[level_key]])) {
        filename <- paste0("annotation_statistical_comparison_CTRL05_vs_Patient03_", level_key, ".csv")
        write_csv(annotation_analysis_results$statistical_comparison[[level_key]], 
                  file.path(output_dir, filename))
        cat(sprintf("Saved: %s\n", filename))
      }
    }
  }
  
  # Save preference data
  if(!is.null(annotation_analysis_results$preference_multilevel)) {
    for(level in 1:4) {
      level_key <- paste0("level", level)
      if(!is.null(annotation_analysis_results$preference_multilevel[[level_key]])) {
        filename <- paste0("celltype_annotation_preference_CTRL05_vs_Patient03_", level_key, ".csv")
        write_csv(annotation_analysis_results$preference_multilevel[[level_key]], 
                  file.path(output_dir, filename))
        cat(sprintf("Saved: %s\n", filename))
      }
    }
  }
  
  # Save enhanced plots with larger dimensions
  for(plot_name in names(annotation_plots)) {
    if(!is.null(annotation_plots[[plot_name]])) {
      # Set appropriate sizes based on plot type
      if(str_detect(plot_name, "heatmap")) {
        width <- 14; height <- 10
      } else if(str_detect(plot_name, "barplot")) {
        width <- 16; height <- 12
      } else if(str_detect(plot_name, "preference")) {
        width <- 14; height <- 10
      } else if(str_detect(plot_name, "group_comparison|statistical")) {
        width <- 18; height <- 12
      } else {
        width <- 12; height <- 10
      }
      
      filename <- paste0("annotation_CTRL05_vs_Patient03_", plot_name, ".png")
      ggsave(file.path(output_dir, filename), 
             annotation_plots[[plot_name]], width = width, height = height, dpi = 300)
      cat(sprintf("Saved plot: %s\n", filename))
    }
  }
  
  # Save spatial plots
  for(plot_name in names(annotation_spatial_plots)) {
    if(!is.null(annotation_spatial_plots[[plot_name]])) {
      filename <- paste0("annotation_spatial_CTRL05_vs_Patient03_", plot_name, ".png")
      ggsave(file.path(output_dir, filename), 
             annotation_spatial_plots[[plot_name]], width = 14, height = 12, dpi = 300)
      cat(sprintf("Saved spatial plot: %s\n", filename))
    }
  }
  
  cat(sprintf("\n All results saved to: %s\n", output_dir))
  
} else {
  cat("\n  Warning: output_dir not defined. Results not saved to files.\n")
  cat("Please run the setup code to define output_dir first.\n")
}

# Summary statistics
cat("\n Final Analysis Summary:\n")
cat(strrep("=", 50), "\n")

annotations <- unique(annotation_analysis_results$raw_data$Parent_clean)
total_annotated_cells <- nrow(annotation_analysis_results$raw_data)
group_dist <- table(annotation_analysis_results$raw_data$group)

cat(sprintf("Analyzed annotation regions: %s\n", paste(annotations, collapse = ", ")))
cat(sprintf("Total analyzed cells: %s\n", format(total_annotated_cells, big.mark = ",")))
cat("Group distribution:\n")
for(group in names(group_dist)) {
  cat(sprintf("  - %s: %s cells\n", group, format(group_dist[group], big.mark = ",")))
}

# Sample-specific summary
cat("\nSample-specific summary:\n")
sample_summary <- annotation_analysis_results$raw_data %>%
  group_by(sample_id, group) %>%
  summarise(cell_count = n(), .groups = "drop") %>%
  arrange(group, sample_id)

for(i in 1:min(10, nrow(sample_summary))) {  # Show top 10 samples
  row <- sample_summary[i,]
  cat(sprintf("  - %s (%s): %s cells\n", 
              row$sample_id, row$group, format(row$cell_count, big.mark = ",")))
}

if(nrow(sample_summary) > 10) {
  cat(sprintf("  ... and %d more samples\n", nrow(sample_summary) - 10))
}


#11. Marker expression in different region
# Load required packages
library(RColorBrewer)
library(ggplot2)
library(reshape2)
library(circlize)  
# Define functional markers of interest
functional_markers <- c("PD1", "YAP1", "BNIP3", "pNFKB", "Caveolin", "Ki67", "pERK", "IntegrinB1", "pSTAT3")

# Define cell types of interest 
celltypes_of_interest <- c("Epithelial", "Endothelial", "Fibroblast")

# Define groups of interest
groups_of_interest <- c("Control", "ONJ")

cat("Analyzing functional markers:", paste(functional_markers, collapse = ", "), "\n")
cat("Across cell types:", paste(celltypes_of_interest, collapse = ", "), "\n")
cat("Comparing groups:", paste(groups_of_interest, collapse = ", "), "\n")

# 11.1: Prepare and merge data
# Create comprehensive analysis dataset based on cell types
if(exists("processed_data") && exists("expression_data")) {
  
  # Get coordinate, group, and cell type information
  cell_info <- processed_data %>%
    select(cell_id, sample_id, group, celltype_level1, x_coord, y_coord) %>%
    filter(group %in% groups_of_interest) %>%
    filter(celltype_level1 %in% celltypes_of_interest)
  
  # Get functional marker expression
  functional_expression <- expression_data %>%
    select(cell_id, any_of(functional_markers))
  
  # Merge with cell info
  analysis_data_celltype <- cell_info %>%
    inner_join(functional_expression, by = "cell_id")
  
  cat("Cell type analysis data dimensions:", nrow(analysis_data_celltype), "x", ncol(analysis_data_celltype), "\n")
  
  # Check which functional markers are available
  available_markers <- intersect(functional_markers, colnames(analysis_data_celltype))
  missing_markers <- setdiff(functional_markers, available_markers)
  
  cat("Available functional markers:", length(available_markers), "out of", length(functional_markers), "\n")
  if(length(available_markers) > 0) {
    cat("  Available:", paste(available_markers, collapse = ", "), "\n")
  }
  if(length(missing_markers) > 0) {
    cat("✗ Missing:", paste(missing_markers, collapse = ", "), "\n")
  }
  
} else {
  stop("Required data not available. Please ensure processed_data and expression_data exist.")
}

# Check final data distribution
cat("\nFinal cell type data distribution:\n")
celltype_data_summary <- analysis_data_celltype %>%
  group_by(group, celltype_level1) %>%
  summarise(cell_count = n(), .groups = "drop") %>%
  pivot_wider(names_from = celltype_level1, values_from = cell_count, values_fill = 0)

print(celltype_data_summary)

# Verify we have all expected combinations
expected_combinations <- expand_grid(group = groups_of_interest, celltype_level1 = celltypes_of_interest)
actual_combinations <- analysis_data_celltype %>%
  select(group, celltype_level1) %>%
  distinct()

missing_combinations <- anti_join(expected_combinations, actual_combinations, by = c("group", "celltype_level1"))

if(nrow(missing_combinations) > 0) {
  cat("\nWarning: Missing group-celltype combinations:\n")
  print(missing_combinations)
} else {
  cat("  All expected group-celltype combinations are present\n")
}

# 11.2: Calculate functional marker statistics by cell type
cat("\n2. === Functional Marker Statistics by Cell Type ===\n")

# Calculate mean expression by group and cell type
functional_stats_celltype <- analysis_data_celltype %>%
  select(group, celltype_level1, all_of(available_markers)) %>%
  pivot_longer(cols = all_of(available_markers), 
               names_to = "marker", 
               values_to = "expression") %>%
  group_by(group, celltype_level1, marker) %>%
  summarise(
    mean_expression = mean(expression, na.rm = TRUE),
    median_expression = median(expression, na.rm = TRUE),
    sd_expression = sd(expression, na.rm = TRUE),
    n_cells = n(),
    n_positive = sum(expression > 0, na.rm = TRUE),
    percent_positive = (n_positive / n_cells) * 100,
    .groups = "drop"
  )

cat("Functional marker statistics calculated for", nrow(functional_stats_celltype), "combinations\n")

# 11.3: Create comparison matrices for visualization

# Ensure we have all expected combinations before creating matrices
all_expected_combinations <- expand_grid(
  group = groups_of_interest,
  celltype_level1 = celltypes_of_interest,
  marker = available_markers
)

functional_stats_complete <- all_expected_combinations %>%
  left_join(functional_stats_celltype, by = c("group", "celltype_level1", "marker")) %>%
  mutate(
    mean_expression = ifelse(is.na(mean_expression), 0, mean_expression),
    percent_positive = ifelse(is.na(percent_positive), 0, percent_positive)
  )

cat("Complete functional stats dimensions:", nrow(functional_stats_complete), "\n")

# Create matrix for mean expression
mean_expression_matrix_celltype <- functional_stats_complete %>%
  select(group, celltype_level1, marker, mean_expression) %>%
  unite("group_celltype", group, celltype_level1, sep = "_") %>%
  pivot_wider(names_from = group_celltype, values_from = mean_expression, values_fill = 0) %>%
  column_to_rownames("marker") %>%
  as.matrix()

# Ensure we have all expected columns
expected_columns_celltype <- as.vector(outer(groups_of_interest, celltypes_of_interest, paste, sep = "_"))

# Add missing columns if any
missing_columns <- setdiff(expected_columns_celltype, colnames(mean_expression_matrix_celltype))
if(length(missing_columns) > 0) {
  cat("Adding missing columns:", paste(missing_columns, collapse = ", "), "\n")
  for(col in missing_columns) {
    mean_expression_matrix_celltype <- cbind(mean_expression_matrix_celltype, 0)
    colnames(mean_expression_matrix_celltype)[ncol(mean_expression_matrix_celltype)] <- col
  }
}

# Reorder columns to ensure consistent order
mean_expression_matrix_celltype <- mean_expression_matrix_celltype[, expected_columns_celltype, drop = FALSE]

cat("Mean expression matrix dimensions:", nrow(mean_expression_matrix_celltype), "x", ncol(mean_expression_matrix_celltype), "\n")
cat("Matrix columns:", paste(colnames(mean_expression_matrix_celltype), collapse = ", "), "\n")

# Create matrix for percent positive cells
percent_positive_matrix_celltype <- functional_stats_complete %>%
  select(group, celltype_level1, marker, percent_positive) %>%
  unite("group_celltype", group, celltype_level1, sep = "_") %>%
  pivot_wider(names_from = group_celltype, values_from = percent_positive, values_fill = 0) %>%
  column_to_rownames("marker") %>%
  as.matrix()

# Add missing columns for percent positive matrix
missing_columns_percent <- setdiff(expected_columns_celltype, colnames(percent_positive_matrix_celltype))
if(length(missing_columns_percent) > 0) {
  for(col in missing_columns_percent) {
    percent_positive_matrix_celltype <- cbind(percent_positive_matrix_celltype, 0)
    colnames(percent_positive_matrix_celltype)[ncol(percent_positive_matrix_celltype)] <- col
  }
}

# Reorder columns to ensure consistent order
percent_positive_matrix_celltype <- percent_positive_matrix_celltype[, expected_columns_celltype, drop = FALSE]

cat("Percent positive matrix dimensions:", nrow(percent_positive_matrix_celltype), "x", ncol(percent_positive_matrix_celltype), "\n")

# 11.4: Statistical comparisons

# Perform statistical tests between Control and ONJ for each marker in each cell type
statistical_results_celltype <- data.frame()

for(celltype in celltypes_of_interest) {
  for(marker in available_markers) {
    
    # Get data for this marker and cell type
    marker_data <- analysis_data_celltype %>%
      filter(celltype_level1 == !!celltype) %>%
      select(group, !!sym(marker)) %>%
      filter(!is.na(!!sym(marker)))
    
    if(nrow(marker_data) > 0 && length(unique(marker_data$group)) == 2) {
      
      control_data <- marker_data %>% filter(group == "Control") %>% pull(!!sym(marker))
      onj_data <- marker_data %>% filter(group == "ONJ") %>% pull(!!sym(marker))
      
      if(length(control_data) >= 3 && length(onj_data) >= 3) {
        
        # Wilcoxon test
        tryCatch({
          wilcox_result <- wilcox.test(control_data, onj_data)
          
          # Calculate effect size (difference in medians)
          effect_size <- median(onj_data, na.rm = TRUE) - median(control_data, na.rm = TRUE)
          
          stat_row <- data.frame(
            celltype = celltype,
            marker = marker,
            control_n = length(control_data),
            onj_n = length(onj_data),
            control_median = median(control_data, na.rm = TRUE),
            onj_median = median(onj_data, na.rm = TRUE),
            effect_size = effect_size,
            p_value = wilcox_result$p.value,
            stringsAsFactors = FALSE
          )
          
          statistical_results_celltype <- rbind(statistical_results_celltype, stat_row)
          
        }, error = function(e) {
          cat(sprintf("Statistical test failed for %s in %s: %s\n", marker, celltype, e$message))
        })
      }
    }
  }
}

# Adjust p-values for multiple comparisons
if(nrow(statistical_results_celltype) > 0) {
  statistical_results_celltype$p_adjusted <- p.adjust(statistical_results_celltype$p_value, method = "BH")
  statistical_results_celltype$significance <- case_when(
    statistical_results_celltype$p_adjusted < 0.001 ~ "***",
    statistical_results_celltype$p_adjusted < 0.01 ~ "**",
    statistical_results_celltype$p_adjusted < 0.05 ~ "*",
    statistical_results_celltype$p_adjusted < 0.1 ~ ".",
    TRUE ~ "ns"
  )
  
  cat("Statistical comparisons completed for", nrow(statistical_results_celltype), "marker-celltype combinations\n")
  
  # Show significant results
  significant_results <- statistical_results_celltype %>%
    filter(significance %in% c("***", "**", "*")) %>%
    arrange(p_adjusted)
  
  if(nrow(significant_results) > 0) {
    cat("\nSignificant differences (p.adj < 0.05):\n")
    print(significant_results)
  } else {
    cat("No significant differences found (p.adj < 0.05)\n")
  }
}

# 11.5: Create enhanced visualizations

# 11.5.1: Mean expression heatmap
if(nrow(mean_expression_matrix_celltype) > 0 && ncol(mean_expression_matrix_celltype) > 0) {
  
  # Z-score normalization across conditions for each marker
  mean_expression_scaled_celltype <- t(scale(t(mean_expression_matrix_celltype)))
  mean_expression_scaled_celltype[is.na(mean_expression_scaled_celltype)] <- 0
  
  # Parse column names to extract group and cell type info
  col_info_celltype <- data.frame(
    group_celltype = colnames(mean_expression_matrix_celltype),
    stringsAsFactors = FALSE
  ) %>%
    separate(group_celltype, into = c("group", "celltype"), sep = "_", remove = FALSE)
  
  cat("Column info for cell type analysis:\n")
  print(col_info_celltype)
  
  # Create column annotation
  tryCatch({
    col_annotation_celltype <- HeatmapAnnotation(
      Group = col_info_celltype$group,
      CellType = col_info_celltype$celltype,
      col = list(
        Group = c("Control" = "#1f77b4", "ONJ" = "#ff7f0e"),
        CellType = c("Epithelial" = "#d62728", "Endothelial" = "#9467bd", "Fibroblast" = "#2ca02c")
      ),
      annotation_height = unit(1, "cm")
    )
    
    hm_mean_celltype <- Heatmap(
      mean_expression_scaled_celltype,
      name = "Z-score\n(Mean Expr)",
      cluster_rows = TRUE,
      cluster_columns = TRUE,
      show_row_names = TRUE,
      show_column_names = TRUE,
      column_title = "Mean Functional Marker Expression: Control vs ONJ by Cell Type",
      row_title = "Functional Markers",
      top_annotation = col_annotation_celltype,
      column_names_gp = gpar(fontsize = 14),  # Larger font
      row_names_gp = gpar(fontsize = 14),     # Larger font
      column_title_gp = gpar(fontsize = 16),  # Larger title
      row_title_gp = gpar(fontsize = 16),     # Larger title
      heatmap_legend_param = list(
        title = "Mean Expression\nZ-score",
        title_gp = gpar(fontsize = 14),
        labels_gp = gpar(fontsize = 12)
      ),
      
      width = unit(10, "cm"),           
      height = unit(8, "cm"),         
      column_names_max_height = unit(2.5, "cm"),  
      row_names_max_width = unit(2.5, "cm"),     
      row_dend_width = unit(2.5, "cm"),
      column_dend_height = unit(2.5, "cm"),
      row_names_side = "right"
    )
    
    draw(hm_mean_celltype, heatmap_legend_side = "right")
    
    cat("  Mean expression heatmap by cell type displayed\n")
    
  }, error = function(e) {
    cat("Error creating annotated heatmap:", e$message, "\n")
    cat("Creating simplified heatmap without annotation...\n")
    
    # Fallback: simple heatmap without annotation
    hm_simple_celltype <- Heatmap(
      mean_expression_scaled_celltype,
      name = "Z-score",
      cluster_rows = TRUE,
      cluster_columns = TRUE,
      show_row_names = TRUE,
      show_column_names = TRUE,
      column_title = "Mean Functional Marker Expression: Control vs ONJ by Cell Type",
      row_title = "Functional Markers",
      column_names_gp = gpar(fontsize = 14),  
      row_names_gp = gpar(fontsize = 14),    
      column_title_gp = gpar(fontsize = 16), 
      row_title_gp = gpar(fontsize = 16),    
      
      width = unit(40, "cm"),           
      height = unit(30, "cm"),          
      column_names_max_height = unit(6, "cm"),  
      row_names_max_width = unit(15, "cm"),     
      row_dend_width = unit(3, "cm"),
      column_dend_height = unit(3, "cm"),
      row_names_side = "right"
    )
    
    draw(hm_simple_celltype, heatmap_legend_side = "right")
    cat("  Simplified heatmap by cell type displayed\n")
  })
}

# 11.5.2: Percent positive heatmap

if(nrow(percent_positive_matrix_celltype) > 0 && ncol(percent_positive_matrix_celltype) > 0) {
  
  # Parse column names for annotation
  col_info_percent_celltype <- data.frame(
    group_celltype = colnames(percent_positive_matrix_celltype),
    stringsAsFactors = FALSE
  ) %>%
    separate(group_celltype, into = c("group", "celltype"), sep = "_", remove = FALSE)
  
  tryCatch({
    col_annotation_percent_celltype <- HeatmapAnnotation(
      Group = col_info_percent_celltype$group,
      CellType = col_info_percent_celltype$celltype,
      col = list(
        Group = c("Control" = "#1f77b4", "ONJ" = "#ff7f0e"),
        CellType = c("Epithelial" = "#d62728", "Endothelial" = "#9467bd", "Fibroblast" = "#2ca02c")
      ),
      annotation_height = unit(1, "cm")
    )
    
    hm_percent_celltype <- Heatmap(
      percent_positive_matrix_celltype,
      name = "% Positive",
      cluster_rows = TRUE,
      cluster_columns = TRUE,
      show_row_names = TRUE,
      show_column_names = TRUE,
      column_title = "Percent Positive Cells: Control vs ONJ by Cell Type",
      row_title = "Functional Markers",
      top_annotation = col_annotation_percent_celltype,
      column_names_gp = gpar(fontsize = 14),  
      row_names_gp = gpar(fontsize = 14),    
      column_title_gp = gpar(fontsize = 16),  
      row_title_gp = gpar(fontsize = 16),     
      col = colorRamp2(c(0, 50, 100), c("white", "lightblue", "darkblue")),
      heatmap_legend_param = list(
        title = "% Positive\nCells",
        title_gp = gpar(fontsize = 14),
        labels_gp = gpar(fontsize = 12)
      ),
      width = unit(10, "cm"),           
      height = unit(8, "cm"),         
      column_names_max_height = unit(2.5, "cm"),  
      row_names_max_width = unit(2.5, "cm"),     
      row_dend_width = unit(2.5, "cm"),
      column_dend_height = unit(2.5, "cm"),
      row_names_side = "right"
    )
    
    draw(hm_percent_celltype, heatmap_legend_side = "right")
    
    cat("  Percent positive heatmap by cell type displayed\n")
    
  }, error = function(e) {
    cat("Error creating annotated percent positive heatmap:", e$message, "\n")
    cat("Creating simplified percent positive heatmap...\n")
    
    # Fallback: simple heatmap without annotation
    hm_percent_simple_celltype <- Heatmap(
      percent_positive_matrix_celltype,
      name = "% Positive",
      cluster_rows = TRUE,
      cluster_columns = TRUE,
      show_row_names = TRUE,
      show_column_names = TRUE,
      column_title = "Percent Positive Cells: Control vs ONJ by Cell Type",
      row_title = "Functional Markers",
      column_names_gp = gpar(fontsize = 14),
      row_names_gp = gpar(fontsize = 14),     
      column_title_gp = gpar(fontsize = 16), 
      row_title_gp = gpar(fontsize = 16),    
      col = colorRamp2(c(0, 50, 100), c("white", "lightblue", "darkblue")),
      
      width = unit(40, "cm"),           
      height = unit(30, "cm"),          
      column_names_max_height = unit(6, "cm"), 
      row_names_max_width = unit(15, "cm"),    
      row_dend_width = unit(3, "cm"),
      column_dend_height = unit(3, "cm"),
      row_names_side = "right"
    )
    
    draw(hm_percent_simple_celltype, heatmap_legend_side = "right")
    cat("  Simplified percent positive heatmap by cell type displayed\n")
  })
}

# 11.5.3: Box plots for individual markers by cell type

for(marker in available_markers) {
  
  marker_plot_data <- analysis_data_celltype %>%
    select(group, celltype_level1, !!sym(marker)) %>%
    filter(!is.na(!!sym(marker)))
  
  if(nrow(marker_plot_data) > 0) {
    
    marker_stats <- statistical_results_celltype %>%
      filter(marker == !!marker)
    
    p_box_celltype <- ggplot(marker_plot_data, aes(x = celltype_level1, y = !!sym(marker), fill = group)) +
      geom_boxplot(alpha = 0.7, position = position_dodge(0.8)) +
      scale_fill_manual(values = c("Control" = "#1f77b4", "ONJ" = "#ff7f0e")) +
      theme_minimal() +
      theme(
        axis.text.x = element_text(angle = 45, hjust = 1),
        plot.title = element_text(size = 12, face = "bold"),
        legend.position = "bottom"
      ) +
      labs(
        title = paste("Expression of", marker, "by Cell Type and Group"),
        x = "Cell Type",
        y = paste(marker, "Expression"),
        fill = "Group"
      )
    
    if(nrow(marker_stats) > 0) {
      
      y_positions <- marker_plot_data %>%
        group_by(celltype_level1) %>%
        summarise(
          max_y = max(!!sym(marker), na.rm = TRUE),
          .groups = "drop"
        ) %>%
        mutate(
          y_pos = max_y + (max(max_y) - min(max_y)) * 0.05 
        )
      
     
      stat_annotations <- marker_stats %>%
        left_join(y_positions, by = c("celltype" = "celltype_level1")) %>%
        filter(!is.na(y_pos))
      
      if(nrow(stat_annotations) > 0) {
        p_box_celltype <- p_box_celltype +
          geom_text(
            data = stat_annotations,
            aes(x = celltype, y = y_pos, label = significance),
            inherit.aes = FALSE,
            color = "black",
            size = 4,
            fontface = "bold",
            vjust = -0.2
          ) 
      }
    }
    
    print(p_box_celltype)
    cat(sprintf("  Box plot for %s by cell type displayed with statistical annotations\n", marker))
  }
}

# 11.6: Export high-quality images

if(exists("output_dir")) {
  
  # Fixed pixel dimensions with large canvas for optimal text display
  n_markers <- length(available_markers)
  n_conditions <- length(expected_columns_celltype)
  
  # Fixed moderate pixel dimensions (as requested)
  adaptive_width <- 1800   # Fixed pixel width
  adaptive_height <- 1400  # Fixed pixel height
  
  cat(sprintf("Fixed dimensions: %d × %d pixels with large canvas (40×30cm) for optimal display\n", adaptive_width, adaptive_height))
  
  # Save mean expression heatmap
  if(exists("hm_mean_celltype")) {
    png(file.path(output_dir, "functional_markers_mean_expression_by_celltype_heatmap.png"), 
        width = adaptive_width, height = adaptive_height, res = 300)
    draw(hm_mean_celltype, heatmap_legend_side = "right")
    dev.off()
    cat("  Mean expression heatmap saved as PNG\n")
  } else if(exists("hm_simple_celltype")) {
    png(file.path(output_dir, "functional_markers_mean_expression_by_celltype_heatmap.png"), 
        width = adaptive_width, height = adaptive_height, res = 300)
    draw(hm_simple_celltype, heatmap_legend_side = "right")
    dev.off()
    cat("  Simple mean expression heatmap saved as PNG\n")
  }
  
  # Save percent positive heatmap
  if(exists("hm_percent_celltype")) {
    png(file.path(output_dir, "functional_markers_percent_positive_by_celltype_heatmap.png"), 
        width = adaptive_width, height = adaptive_height, res = 300)
    draw(hm_percent_celltype, heatmap_legend_side = "right")
    dev.off()
    cat("  Percent positive heatmap saved as PNG\n")
  } else if(exists("hm_percent_simple_celltype")) {
    png(file.path(output_dir, "functional_markers_percent_positive_by_celltype_heatmap.png"), 
        width = adaptive_width, height = adaptive_height, res = 300)
    draw(hm_percent_simple_celltype, heatmap_legend_side = "right")
    dev.off()
    cat("  Simple percent positive heatmap saved as PNG\n")
  }
  
  # Save box plots
  if(length(available_markers) > 0) {
    for(marker in available_markers) {
      
      marker_plot_data <- analysis_data_celltype %>%
        select(group, celltype_level1, !!sym(marker)) %>%
        filter(!is.na(!!sym(marker)))
      
      if(nrow(marker_plot_data) > 0) {
        p_box_celltype <- ggplot(marker_plot_data, aes(x = celltype_level1, y = !!sym(marker), fill = group)) +
          geom_boxplot(alpha = 0.7, position = position_dodge(0.8)) +
          scale_fill_manual(values = c("Control" = "#1f77b4", "ONJ" = "#ff7f0e")) +
          theme_minimal() +
          theme(
            axis.text.x = element_text(angle = 45, hjust = 1),
            plot.title = element_text(size = 12, face = "bold"),
            legend.position = "bottom"
          ) +
          labs(
            title = paste("Expression of", marker, "by Cell Type and Group"),
            x = "Cell Type",
            y = paste(marker, "Expression"),
            fill = "Group"
          )
        
        ggsave(file.path(output_dir, paste0("functional_marker_", marker, "_by_celltype_boxplot.png")), 
               p_box_celltype, width = 12, height = 9, dpi = 300)  
        cat(sprintf("  %s box plot saved as PNG\n", marker))
      }
    }
  }
  
} else {
  cat("output_dir not defined, images not saved\n")
}

# 11.7: Save data tables

if(exists("output_dir")) {
  
  # Create summary table
  summary_table_celltype <- functional_stats_celltype %>%
    select(group, celltype_level1, marker, mean_expression, percent_positive) %>%
    pivot_wider(
      names_from = group,
      values_from = c(mean_expression, percent_positive),
      names_sep = "_"
    ) %>%
    mutate(
      mean_fold_change = mean_expression_ONJ / (mean_expression_Control + 1e-6),
      percent_difference = percent_positive_ONJ - percent_positive_Control
    )
  
  # Add statistical significance
  if(nrow(statistical_results_celltype) > 0) {
    summary_table_celltype <- summary_table_celltype %>%
      left_join(
        statistical_results_celltype %>% select(celltype, marker, p_adjusted, significance),
        by = c("celltype_level1" = "celltype", "marker" = "marker")
      )
  }
  
  # Save tables
  write_csv(summary_table_celltype, file.path(output_dir, "functional_markers_celltype_comparison.csv"))
  cat("  Summary table saved\n")
  
  if(nrow(statistical_results_celltype) > 0) {
    write_csv(statistical_results_celltype, file.path(output_dir, "functional_markers_celltype_statistical_tests.csv"))
    cat("  Statistical results saved\n")
  }
  
  write_csv(analysis_data_celltype, file.path(output_dir, "functional_markers_celltype_analysis_data.csv"))
  cat("  Analysis data saved\n")
  
}

# Final summary
cat("\n=== Cell Type Analysis Summary ===\n")
cat(sprintf("  Analyzed %d functional markers\n", length(available_markers)))
cat(sprintf("  Across %d cell types\n", length(celltypes_of_interest)))
cat(sprintf("  Comparing %d groups\n", length(groups_of_interest)))
cat(sprintf("  Total cells analyzed: %d\n", nrow(analysis_data_celltype)))

if(nrow(statistical_results_celltype) > 0) {
  sig_count <- sum(statistical_results_celltype$significance %in% c("***", "**", "*"))
  cat(sprintf("  Significant differences found: %d out of %d tests\n", sig_count, nrow(statistical_results_celltype)))
}
